# Supplementary material for: Online Racism, Digital Mental Health Tools, and Online Mental Health Communication Among Black Young Adults With and Without Depression or Anxiety: Cross-Sectional Quantitative Study
Source: JMIR Form Res. 2026 Jan 20;10:e80657. doi: 10.2196/80657 (PMC12818496; doi:10.2196/80657)
Supplement: Multimedia Appendix 1 [file formative-v10-e80657-s001.mht]

MIME-Version: 1.0
Content-Type: multipart/related; boundary="----=_NextPart_01DC8547.A563DDF0"


------=_NextPart_01DC8547.A563DDF0
Content-Location: file:///C:/F5732649/be22fcf6-9600-4f29-947d-d7a289a5ef96(1).htm
Content-Transfer-Encoding: quoted-printable
Content-Type: text/html; charset="windows-1252"

<html xmlns:v=3D"urn:schemas-microsoft-com:vml"
xmlns:o=3D"urn:schemas-microsoft-com:office:office"
xmlns:w=3D"urn:schemas-microsoft-com:office:word"
xmlns:m=3D"http://schemas.microsoft.com/office/2004/12/omml"
xmlns=3D"http://www.w3.org/TR/REC-html40">

<head>
<meta http-equiv=3DContent-Type content=3D"text/html; charset=3Dwindows-1252=
">
<meta name=3DProgId content=3DWord.Document>
<meta name=3DGenerator content=3D"Microsoft Word 15">
<meta name=3DOriginator content=3D"Microsoft Word 15">
<link rel=3DFile-List
href=3D"be22fcf6-9600-4f29-947d-d7a289a5ef96(1).fld/filelist.xml">
<!--[if gte mso 9]><xml>
 <o:DocumentProperties>
  <o:Author>Naseeba Begam Sarfutheen (Integra)</o:Author>
  <o:Template>Normal</o:Template>
  <o:LastAuthor>Holland, Melissa</o:LastAuthor>
  <o:Revision>2</o:Revision>
  <o:TotalTime>8</o:TotalTime>
  <o:Created>2025-12-31T16:16:00Z</o:Created>
  <o:LastSaved>2026-01-14T16:19:00Z</o:LastSaved>
  <o:Pages>1</o:Pages>
  <o:Words>191</o:Words>
  <o:Characters>1091</o:Characters>
  <o:Company>Integra Software services</o:Company>
  <o:Lines>9</o:Lines>
  <o:Paragraphs>2</o:Paragraphs>
  <o:CharactersWithSpaces>1280</o:CharactersWithSpaces>
  <o:Version>16.00</o:Version>
 </o:DocumentProperties>
 <o:OfficeDocumentSettings>
  <o:AllowPNG/>
 </o:OfficeDocumentSettings>
</xml><![endif]-->
<link rel=3DthemeData
href=3D"be22fcf6-9600-4f29-947d-d7a289a5ef96(1).fld/themedata.thmx">
<link rel=3DcolorSchemeMapping
href=3D"be22fcf6-9600-4f29-947d-d7a289a5ef96(1).fld/colorschememapping.xml">
<!--[if gte mso 9]><xml>
 <w:WordDocument>
  <w:View>Print</w:View>
  <w:Zoom>112</w:Zoom>
  <w:SpellingState>Clean</w:SpellingState>
  <w:GrammarState>Clean</w:GrammarState>
  <w:TrackMoves>false</w:TrackMoves>
  <w:TrackFormatting/>
  <w:PunctuationKerning/>
  <w:ValidateAgainstSchemas/>
  <w:SaveIfXMLInvalid>false</w:SaveIfXMLInvalid>
  <w:IgnoreMixedContent>false</w:IgnoreMixedContent>
  <w:AlwaysShowPlaceholderText>false</w:AlwaysShowPlaceholderText>
  <w:DoNotPromoteQF/>
  <w:LidThemeOther>EN-IN</w:LidThemeOther>
  <w:LidThemeAsian>X-NONE</w:LidThemeAsian>
  <w:LidThemeComplexScript>X-NONE</w:LidThemeComplexScript>
  <w:Compatibility>
   <w:BreakWrappedTables/>
   <w:SnapToGridInCell/>
   <w:WrapTextWithPunct/>
   <w:UseAsianBreakRules/>
   <w:DontGrowAutofit/>
   <w:SplitPgBreakAndParaMark/>
   <w:EnableOpenTypeKerning/>
   <w:DontFlipMirrorIndents/>
   <w:OverrideTableStyleHps/>
  </w:Compatibility>
  <w:BrowserLevel>MicrosoftInternetExplorer4</w:BrowserLevel>
  <m:mathPr>
   <m:mathFont m:val=3D"Cambria Math"/>
   <m:brkBin m:val=3D"before"/>
   <m:brkBinSub m:val=3D"&#45;-"/>
   <m:smallFrac m:val=3D"off"/>
   <m:dispDef/>
   <m:lMargin m:val=3D"0"/>
   <m:rMargin m:val=3D"0"/>
   <m:defJc m:val=3D"centerGroup"/>
   <m:wrapIndent m:val=3D"1440"/>
   <m:intLim m:val=3D"subSup"/>
   <m:naryLim m:val=3D"undOvr"/>
  </m:mathPr></w:WordDocument>
</xml><![endif]--><!--[if gte mso 9]><xml>
 <w:LatentStyles DefLockedState=3D"false" DefUnhideWhenUsed=3D"false"
  DefSemiHidden=3D"false" DefQFormat=3D"false" DefPriority=3D"99"
  LatentStyleCount=3D"376">
  <w:LsdException Locked=3D"false" Priority=3D"0" QFormat=3D"true" Name=3D"N=
ormal"/>
  <w:LsdException Locked=3D"false" Priority=3D"9" QFormat=3D"true" Name=3D"h=
eading 1"/>
  <w:LsdException Locked=3D"false" Priority=3D"9" SemiHidden=3D"true"
   UnhideWhenUsed=3D"true" QFormat=3D"true" Name=3D"heading 2"/>
  <w:LsdException Locked=3D"false" Priority=3D"9" SemiHidden=3D"true"
   UnhideWhenUsed=3D"true" QFormat=3D"true" Name=3D"heading 3"/>
  <w:LsdException Locked=3D"false" Priority=3D"9" SemiHidden=3D"true"
   UnhideWhenUsed=3D"true" QFormat=3D"true" Name=3D"heading 4"/>
  <w:LsdException Locked=3D"false" Priority=3D"9" SemiHidden=3D"true"
   UnhideWhenUsed=3D"true" QFormat=3D"true" Name=3D"heading 5"/>
  <w:LsdException Locked=3D"false" Priority=3D"9" SemiHidden=3D"true"
   UnhideWhenUsed=3D"true" QFormat=3D"true" Name=3D"heading 6"/>
  <w:LsdException Locked=3D"false" Priority=3D"9" SemiHidden=3D"true"
   UnhideWhenUsed=3D"true" QFormat=3D"true" Name=3D"heading 7"/>
  <w:LsdException Locked=3D"false" Priority=3D"9" SemiHidden=3D"true"
   UnhideWhenUsed=3D"true" QFormat=3D"true" Name=3D"heading 8"/>
  <w:LsdException Locked=3D"false" Priority=3D"9" SemiHidden=3D"true"
   UnhideWhenUsed=3D"true" QFormat=3D"true" Name=3D"heading 9"/>
  <w:LsdException Locked=3D"false" SemiHidden=3D"true" UnhideWhenUsed=3D"tru=
e"
   Name=3D"index 1"/>
  <w:LsdException Locked=3D"false" SemiHidden=3D"true" UnhideWhenUsed=3D"tru=
e"
   Name=3D"index 2"/>
  <w:LsdException Locked=3D"false" SemiHidden=3D"true" UnhideWhenUsed=3D"tru=
e"
   Name=3D"index 3"/>
  <w:LsdException Locked=3D"false" SemiHidden=3D"true" UnhideWhenUsed=3D"tru=
e"
   Name=3D"index 4"/>
  <w:LsdException Locked=3D"false" SemiHidden=3D"true" UnhideWhenUsed=3D"tru=
e"
   Name=3D"index 5"/>
  <w:LsdException Locked=3D"false" SemiHidden=3D"true" UnhideWhenUsed=3D"tru=
e"
   Name=3D"index 6"/>
  <w:LsdException Locked=3D"false" SemiHidden=3D"true" UnhideWhenUsed=3D"tru=
e"
   Name=3D"index 7"/>
  <w:LsdException Locked=3D"false" SemiHidden=3D"true" UnhideWhenUsed=3D"tru=
e"
   Name=3D"index 8"/>
  <w:LsdException Locked=3D"false" SemiHidden=3D"true" UnhideWhenUsed=3D"tru=
e"
   Name=3D"index 9"/>
  <w:LsdException Locked=3D"false" Priority=3D"39" SemiHidden=3D"true"
   UnhideWhenUsed=3D"true" Name=3D"toc 1"/>
  <w:LsdException Locked=3D"false" Priority=3D"39" SemiHidden=3D"true"
   UnhideWhenUsed=3D"true" Name=3D"toc 2"/>
  <w:LsdException Locked=3D"false" Priority=3D"39" SemiHidden=3D"true"
   UnhideWhenUsed=3D"true" Name=3D"toc 3"/>
  <w:LsdException Locked=3D"false" Priority=3D"39" SemiHidden=3D"true"
   UnhideWhenUsed=3D"true" Name=3D"toc 4"/>
  <w:LsdException Locked=3D"false" Priority=3D"39" SemiHidden=3D"true"
   UnhideWhenUsed=3D"true" Name=3D"toc 5"/>
  <w:LsdException Locked=3D"false" Priority=3D"39" SemiHidden=3D"true"
   UnhideWhenUsed=3D"true" Name=3D"toc 6"/>
  <w:LsdException Locked=3D"false" Priority=3D"39" SemiHidden=3D"true"
   UnhideWhenUsed=3D"true" Name=3D"toc 7"/>
  <w:LsdException Locked=3D"false" Priority=3D"39" SemiHidden=3D"true"
   UnhideWhenUsed=3D"true" Name=3D"toc 8"/>
  <w:LsdException Locked=3D"false" Priority=3D"39" SemiHidden=3D"true"
   UnhideWhenUsed=3D"true" Name=3D"toc 9"/>
  <w:LsdException Locked=3D"false" SemiHidden=3D"true" UnhideWhenUsed=3D"tru=
e"
   Name=3D"Normal Indent"/>
  <w:LsdException Locked=3D"false" SemiHidden=3D"true" UnhideWhenUsed=3D"tru=
e"
   Name=3D"footnote text"/>
  <w:LsdException Locked=3D"false" SemiHidden=3D"true" UnhideWhenUsed=3D"tru=
e"
   Name=3D"annotation text"/>
  <w:LsdException Locked=3D"false" SemiHidden=3D"true" UnhideWhenUsed=3D"tru=
e"
   Name=3D"header"/>
  <w:LsdException Locked=3D"false" SemiHidden=3D"true" UnhideWhenUsed=3D"tru=
e"
   Name=3D"footer"/>
  <w:LsdException Locked=3D"false" SemiHidden=3D"true" UnhideWhenUsed=3D"tru=
e"
   Name=3D"index heading"/>
  <w:LsdException Locked=3D"false" Priority=3D"35" SemiHidden=3D"true"
   UnhideWhenUsed=3D"true" QFormat=3D"true" Name=3D"caption"/>
  <w:LsdException Locked=3D"false" SemiHidden=3D"true" UnhideWhenUsed=3D"tru=
e"
   Name=3D"table of figures"/>
  <w:LsdException Locked=3D"false" SemiHidden=3D"true" UnhideWhenUsed=3D"tru=
e"
   Name=3D"envelope address"/>
  <w:LsdException Locked=3D"false" SemiHidden=3D"true" UnhideWhenUsed=3D"tru=
e"
   Name=3D"envelope return"/>
  <w:LsdException Locked=3D"false" SemiHidden=3D"true" UnhideWhenUsed=3D"tru=
e"
   Name=3D"footnote reference"/>
  <w:LsdException Locked=3D"false" SemiHidden=3D"true" UnhideWhenUsed=3D"tru=
e"
   Name=3D"annotation reference"/>
  <w:LsdException Locked=3D"false" SemiHidden=3D"true" UnhideWhenUsed=3D"tru=
e"
   Name=3D"line number"/>
  <w:LsdException Locked=3D"false" SemiHidden=3D"true" UnhideWhenUsed=3D"tru=
e"
   Name=3D"page number"/>
  <w:LsdException Locked=3D"false" SemiHidden=3D"true" UnhideWhenUsed=3D"tru=
e"
   Name=3D"endnote reference"/>
  <w:LsdException Locked=3D"false" SemiHidden=3D"true" UnhideWhenUsed=3D"tru=
e"
   Name=3D"endnote text"/>
  <w:LsdException Locked=3D"false" SemiHidden=3D"true" UnhideWhenUsed=3D"tru=
e"
   Name=3D"table of authorities"/>
  <w:LsdException Locked=3D"false" SemiHidden=3D"true" UnhideWhenUsed=3D"tru=
e"
   Name=3D"macro"/>
  <w:LsdException Locked=3D"false" SemiHidden=3D"true" UnhideWhenUsed=3D"tru=
e"
   Name=3D"toa heading"/>
  <w:LsdException Locked=3D"false" SemiHidden=3D"true" UnhideWhenUsed=3D"tru=
e"
   Name=3D"List"/>
  <w:LsdException Locked=3D"false" SemiHidden=3D"true" UnhideWhenUsed=3D"tru=
e"
   Name=3D"List Bullet"/>
  <w:LsdException Locked=3D"false" SemiHidden=3D"true" UnhideWhenUsed=3D"tru=
e"
   Name=3D"List Number"/>
  <w:LsdException Locked=3D"false" SemiHidden=3D"true" UnhideWhenUsed=3D"tru=
e"
   Name=3D"List 2"/>
  <w:LsdException Locked=3D"false" SemiHidden=3D"true" UnhideWhenUsed=3D"tru=
e"
   Name=3D"List 3"/>
  <w:LsdException Locked=3D"false" SemiHidden=3D"true" UnhideWhenUsed=3D"tru=
e"
   Name=3D"List 4"/>
  <w:LsdException Locked=3D"false" SemiHidden=3D"true" UnhideWhenUsed=3D"tru=
e"
   Name=3D"List 5"/>
  <w:LsdException Locked=3D"false" SemiHidden=3D"true" UnhideWhenUsed=3D"tru=
e"
   Name=3D"List Bullet 2"/>
  <w:LsdException Locked=3D"false" SemiHidden=3D"true" UnhideWhenUsed=3D"tru=
e"
   Name=3D"List Bullet 3"/>
  <w:LsdException Locked=3D"false" SemiHidden=3D"true" UnhideWhenUsed=3D"tru=
e"
   Name=3D"List Bullet 4"/>
  <w:LsdException Locked=3D"false" SemiHidden=3D"true" UnhideWhenUsed=3D"tru=
e"
   Name=3D"List Bullet 5"/>
  <w:LsdException Locked=3D"false" SemiHidden=3D"true" UnhideWhenUsed=3D"tru=
e"
   Name=3D"List Number 2"/>
  <w:LsdException Locked=3D"false" SemiHidden=3D"true" UnhideWhenUsed=3D"tru=
e"
   Name=3D"List Number 3"/>
  <w:LsdException Locked=3D"false" SemiHidden=3D"true" UnhideWhenUsed=3D"tru=
e"
   Name=3D"List Number 4"/>
  <w:LsdException Locked=3D"false" SemiHidden=3D"true" UnhideWhenUsed=3D"tru=
e"
   Name=3D"List Number 5"/>
  <w:LsdException Locked=3D"false" Priority=3D"10" QFormat=3D"true" Name=3D"=
Title"/>
  <w:LsdException Locked=3D"false" SemiHidden=3D"true" UnhideWhenUsed=3D"tru=
e"
   Name=3D"Closing"/>
  <w:LsdException Locked=3D"false" SemiHidden=3D"true" UnhideWhenUsed=3D"tru=
e"
   Name=3D"Signature"/>
  <w:LsdException Locked=3D"false" Priority=3D"1" SemiHidden=3D"true"
   UnhideWhenUsed=3D"true" Name=3D"Default Paragraph Font"/>
  <w:LsdException Locked=3D"false" SemiHidden=3D"true" UnhideWhenUsed=3D"tru=
e"
   Name=3D"Body Text"/>
  <w:LsdException Locked=3D"false" SemiHidden=3D"true" UnhideWhenUsed=3D"tru=
e"
   Name=3D"Body Text Indent"/>
  <w:LsdException Locked=3D"false" SemiHidden=3D"true" UnhideWhenUsed=3D"tru=
e"
   Name=3D"List Continue"/>
  <w:LsdException Locked=3D"false" SemiHidden=3D"true" UnhideWhenUsed=3D"tru=
e"
   Name=3D"List Continue 2"/>
  <w:LsdException Locked=3D"false" SemiHidden=3D"true" UnhideWhenUsed=3D"tru=
e"
   Name=3D"List Continue 3"/>
  <w:LsdException Locked=3D"false" SemiHidden=3D"true" UnhideWhenUsed=3D"tru=
e"
   Name=3D"List Continue 4"/>
  <w:LsdException Locked=3D"false" SemiHidden=3D"true" UnhideWhenUsed=3D"tru=
e"
   Name=3D"List Continue 5"/>
  <w:LsdException Locked=3D"false" SemiHidden=3D"true" UnhideWhenUsed=3D"tru=
e"
   Name=3D"Message Header"/>
  <w:LsdException Locked=3D"false" Priority=3D"11" QFormat=3D"true" Name=3D"=
Subtitle"/>
  <w:LsdException Locked=3D"false" SemiHidden=3D"true" UnhideWhenUsed=3D"tru=
e"
   Name=3D"Salutation"/>
  <w:LsdException Locked=3D"false" SemiHidden=3D"true" UnhideWhenUsed=3D"tru=
e"
   Name=3D"Date"/>
  <w:LsdException Locked=3D"false" SemiHidden=3D"true" UnhideWhenUsed=3D"tru=
e"
   Name=3D"Body Text First Indent"/>
  <w:LsdException Locked=3D"false" SemiHidden=3D"true" UnhideWhenUsed=3D"tru=
e"
   Name=3D"Body Text First Indent 2"/>
  <w:LsdException Locked=3D"false" SemiHidden=3D"true" UnhideWhenUsed=3D"tru=
e"
   Name=3D"Note Heading"/>
  <w:LsdException Locked=3D"false" SemiHidden=3D"true" UnhideWhenUsed=3D"tru=
e"
   Name=3D"Body Text 2"/>
  <w:LsdException Locked=3D"false" SemiHidden=3D"true" UnhideWhenUsed=3D"tru=
e"
   Name=3D"Body Text 3"/>
  <w:LsdException Locked=3D"false" SemiHidden=3D"true" UnhideWhenUsed=3D"tru=
e"
   Name=3D"Body Text Indent 2"/>
  <w:LsdException Locked=3D"false" SemiHidden=3D"true" UnhideWhenUsed=3D"tru=
e"
   Name=3D"Body Text Indent 3"/>
  <w:LsdException Locked=3D"false" SemiHidden=3D"true" UnhideWhenUsed=3D"tru=
e"
   Name=3D"Block Text"/>
  <w:LsdException Locked=3D"false" SemiHidden=3D"true" UnhideWhenUsed=3D"tru=
e"
   Name=3D"Hyperlink"/>
  <w:LsdException Locked=3D"false" SemiHidden=3D"true" UnhideWhenUsed=3D"tru=
e"
   Name=3D"FollowedHyperlink"/>
  <w:LsdException Locked=3D"false" Priority=3D"22" QFormat=3D"true" Name=3D"=
Strong"/>
  <w:LsdException Locked=3D"false" Priority=3D"20" QFormat=3D"true" Name=3D"=
Emphasis"/>
  <w:LsdException Locked=3D"false" SemiHidden=3D"true" UnhideWhenUsed=3D"tru=
e"
   Name=3D"Document Map"/>
  <w:LsdException Locked=3D"false" SemiHidden=3D"true" UnhideWhenUsed=3D"tru=
e"
   Name=3D"Plain Text"/>
  <w:LsdException Locked=3D"false" SemiHidden=3D"true" UnhideWhenUsed=3D"tru=
e"
   Name=3D"E-mail Signature"/>
  <w:LsdException Locked=3D"false" SemiHidden=3D"true" UnhideWhenUsed=3D"tru=
e"
   Name=3D"HTML Top of Form"/>
  <w:LsdException Locked=3D"false" SemiHidden=3D"true" UnhideWhenUsed=3D"tru=
e"
   Name=3D"HTML Bottom of Form"/>
  <w:LsdException Locked=3D"false" SemiHidden=3D"true" UnhideWhenUsed=3D"tru=
e"
   Name=3D"Normal (Web)"/>
  <w:LsdException Locked=3D"false" SemiHidden=3D"true" UnhideWhenUsed=3D"tru=
e"
   Name=3D"HTML Acronym"/>
  <w:LsdException Locked=3D"false" SemiHidden=3D"true" UnhideWhenUsed=3D"tru=
e"
   Name=3D"HTML Address"/>
  <w:LsdException Locked=3D"false" SemiHidden=3D"true" UnhideWhenUsed=3D"tru=
e"
   Name=3D"HTML Cite"/>
  <w:LsdException Locked=3D"false" SemiHidden=3D"true" UnhideWhenUsed=3D"tru=
e"
   Name=3D"HTML Code"/>
  <w:LsdException Locked=3D"false" SemiHidden=3D"true" UnhideWhenUsed=3D"tru=
e"
   Name=3D"HTML Definition"/>
  <w:LsdException Locked=3D"false" SemiHidden=3D"true" UnhideWhenUsed=3D"tru=
e"
   Name=3D"HTML Keyboard"/>
  <w:LsdException Locked=3D"false" SemiHidden=3D"true" UnhideWhenUsed=3D"tru=
e"
   Name=3D"HTML Preformatted"/>
  <w:LsdException Locked=3D"false" SemiHidden=3D"true" UnhideWhenUsed=3D"tru=
e"
   Name=3D"HTML Sample"/>
  <w:LsdException Locked=3D"false" SemiHidden=3D"true" UnhideWhenUsed=3D"tru=
e"
   Name=3D"HTML Typewriter"/>
  <w:LsdException Locked=3D"false" SemiHidden=3D"true" UnhideWhenUsed=3D"tru=
e"
   Name=3D"HTML Variable"/>
  <w:LsdException Locked=3D"false" SemiHidden=3D"true" UnhideWhenUsed=3D"tru=
e"
   Name=3D"Normal Table"/>
  <w:LsdException Locked=3D"false" SemiHidden=3D"true" UnhideWhenUsed=3D"tru=
e"
   Name=3D"annotation subject"/>
  <w:LsdException Locked=3D"false" SemiHidden=3D"true" UnhideWhenUsed=3D"tru=
e"
   Name=3D"No List"/>
  <w:LsdException Locked=3D"false" SemiHidden=3D"true" UnhideWhenUsed=3D"tru=
e"
   Name=3D"Outline List 1"/>
  <w:LsdException Locked=3D"false" SemiHidden=3D"true" UnhideWhenUsed=3D"tru=
e"
   Name=3D"Outline List 2"/>
  <w:LsdException Locked=3D"false" SemiHidden=3D"true" UnhideWhenUsed=3D"tru=
e"
   Name=3D"Outline List 3"/>
  <w:LsdException Locked=3D"false" SemiHidden=3D"true" UnhideWhenUsed=3D"tru=
e"
   Name=3D"Table Simple 1"/>
  <w:LsdException Locked=3D"false" SemiHidden=3D"true" UnhideWhenUsed=3D"tru=
e"
   Name=3D"Table Simple 2"/>
  <w:LsdException Locked=3D"false" SemiHidden=3D"true" UnhideWhenUsed=3D"tru=
e"
   Name=3D"Table Simple 3"/>
  <w:LsdException Locked=3D"false" SemiHidden=3D"true" UnhideWhenUsed=3D"tru=
e"
   Name=3D"Table Classic 1"/>
  <w:LsdException Locked=3D"false" SemiHidden=3D"true" UnhideWhenUsed=3D"tru=
e"
   Name=3D"Table Classic 2"/>
  <w:LsdException Locked=3D"false" SemiHidden=3D"true" UnhideWhenUsed=3D"tru=
e"
   Name=3D"Table Classic 3"/>
  <w:LsdException Locked=3D"false" SemiHidden=3D"true" UnhideWhenUsed=3D"tru=
e"
   Name=3D"Table Classic 4"/>
  <w:LsdException Locked=3D"false" SemiHidden=3D"true" UnhideWhenUsed=3D"tru=
e"
   Name=3D"Table Colorful 1"/>
  <w:LsdException Locked=3D"false" SemiHidden=3D"true" UnhideWhenUsed=3D"tru=
e"
   Name=3D"Table Colorful 2"/>
  <w:LsdException Locked=3D"false" SemiHidden=3D"true" UnhideWhenUsed=3D"tru=
e"
   Name=3D"Table Colorful 3"/>
  <w:LsdException Locked=3D"false" SemiHidden=3D"true" UnhideWhenUsed=3D"tru=
e"
   Name=3D"Table Columns 1"/>
  <w:LsdException Locked=3D"false" SemiHidden=3D"true" UnhideWhenUsed=3D"tru=
e"
   Name=3D"Table Columns 2"/>
  <w:LsdException Locked=3D"false" SemiHidden=3D"true" UnhideWhenUsed=3D"tru=
e"
   Name=3D"Table Columns 3"/>
  <w:LsdException Locked=3D"false" SemiHidden=3D"true" UnhideWhenUsed=3D"tru=
e"
   Name=3D"Table Columns 4"/>
  <w:LsdException Locked=3D"false" SemiHidden=3D"true" UnhideWhenUsed=3D"tru=
e"
   Name=3D"Table Columns 5"/>
  <w:LsdException Locked=3D"false" SemiHidden=3D"true" UnhideWhenUsed=3D"tru=
e"
   Name=3D"Table Grid 1"/>
  <w:LsdException Locked=3D"false" SemiHidden=3D"true" UnhideWhenUsed=3D"tru=
e"
   Name=3D"Table Grid 2"/>
  <w:LsdException Locked=3D"false" SemiHidden=3D"true" UnhideWhenUsed=3D"tru=
e"
   Name=3D"Table Grid 3"/>
  <w:LsdException Locked=3D"false" SemiHidden=3D"true" UnhideWhenUsed=3D"tru=
e"
   Name=3D"Table Grid 4"/>
  <w:LsdException Locked=3D"false" SemiHidden=3D"true" UnhideWhenUsed=3D"tru=
e"
   Name=3D"Table Grid 5"/>
  <w:LsdException Locked=3D"false" SemiHidden=3D"true" UnhideWhenUsed=3D"tru=
e"
   Name=3D"Table Grid 6"/>
  <w:LsdException Locked=3D"false" SemiHidden=3D"true" UnhideWhenUsed=3D"tru=
e"
   Name=3D"Table Grid 7"/>
  <w:LsdException Locked=3D"false" SemiHidden=3D"true" UnhideWhenUsed=3D"tru=
e"
   Name=3D"Table Grid 8"/>
  <w:LsdException Locked=3D"false" SemiHidden=3D"true" UnhideWhenUsed=3D"tru=
e"
   Name=3D"Table List 1"/>
  <w:LsdException Locked=3D"false" SemiHidden=3D"true" UnhideWhenUsed=3D"tru=
e"
   Name=3D"Table List 2"/>
  <w:LsdException Locked=3D"false" SemiHidden=3D"true" UnhideWhenUsed=3D"tru=
e"
   Name=3D"Table List 3"/>
  <w:LsdException Locked=3D"false" SemiHidden=3D"true" UnhideWhenUsed=3D"tru=
e"
   Name=3D"Table List 4"/>
  <w:LsdException Locked=3D"false" SemiHidden=3D"true" UnhideWhenUsed=3D"tru=
e"
   Name=3D"Table List 5"/>
  <w:LsdException Locked=3D"false" SemiHidden=3D"true" UnhideWhenUsed=3D"tru=
e"
   Name=3D"Table List 6"/>
  <w:LsdException Locked=3D"false" SemiHidden=3D"true" UnhideWhenUsed=3D"tru=
e"
   Name=3D"Table List 7"/>
  <w:LsdException Locked=3D"false" SemiHidden=3D"true" UnhideWhenUsed=3D"tru=
e"
   Name=3D"Table List 8"/>
  <w:LsdException Locked=3D"false" SemiHidden=3D"true" UnhideWhenUsed=3D"tru=
e"
   Name=3D"Table 3D effects 1"/>
  <w:LsdException Locked=3D"false" SemiHidden=3D"true" UnhideWhenUsed=3D"tru=
e"
   Name=3D"Table 3D effects 2"/>
  <w:LsdException Locked=3D"false" SemiHidden=3D"true" UnhideWhenUsed=3D"tru=
e"
   Name=3D"Table 3D effects 3"/>
  <w:LsdException Locked=3D"false" SemiHidden=3D"true" UnhideWhenUsed=3D"tru=
e"
   Name=3D"Table Contemporary"/>
  <w:LsdException Locked=3D"false" SemiHidden=3D"true" UnhideWhenUsed=3D"tru=
e"
   Name=3D"Table Elegant"/>
  <w:LsdException Locked=3D"false" SemiHidden=3D"true" UnhideWhenUsed=3D"tru=
e"
   Name=3D"Table Professional"/>
  <w:LsdException Locked=3D"false" SemiHidden=3D"true" UnhideWhenUsed=3D"tru=
e"
   Name=3D"Table Subtle 1"/>
  <w:LsdException Locked=3D"false" SemiHidden=3D"true" UnhideWhenUsed=3D"tru=
e"
   Name=3D"Table Subtle 2"/>
  <w:LsdException Locked=3D"false" SemiHidden=3D"true" UnhideWhenUsed=3D"tru=
e"
   Name=3D"Table Web 1"/>
  <w:LsdException Locked=3D"false" SemiHidden=3D"true" UnhideWhenUsed=3D"tru=
e"
   Name=3D"Table Web 2"/>
  <w:LsdException Locked=3D"false" SemiHidden=3D"true" UnhideWhenUsed=3D"tru=
e"
   Name=3D"Table Web 3"/>
  <w:LsdException Locked=3D"false" SemiHidden=3D"true" UnhideWhenUsed=3D"tru=
e"
   Name=3D"Balloon Text"/>
  <w:LsdException Locked=3D"false" Priority=3D"59" Name=3D"Table Grid"/>
  <w:LsdException Locked=3D"false" SemiHidden=3D"true" UnhideWhenUsed=3D"tru=
e"
   Name=3D"Table Theme"/>
  <w:LsdException Locked=3D"false" SemiHidden=3D"true" Name=3D"Placeholder T=
ext"/>
  <w:LsdException Locked=3D"false" Priority=3D"1" QFormat=3D"true" Name=3D"N=
o Spacing"/>
  <w:LsdException Locked=3D"false" Priority=3D"60" Name=3D"Light Shading"/>
  <w:LsdException Locked=3D"false" Priority=3D"61" Name=3D"Light List"/>
  <w:LsdException Locked=3D"false" Priority=3D"62" Name=3D"Light Grid"/>
  <w:LsdException Locked=3D"false" Priority=3D"63" Name=3D"Medium Shading 1"=
/>
  <w:LsdException Locked=3D"false" Priority=3D"64" Name=3D"Medium Shading 2"=
/>
  <w:LsdException Locked=3D"false" Priority=3D"65" Name=3D"Medium List 1"/>
  <w:LsdException Locked=3D"false" Priority=3D"66" Name=3D"Medium List 2"/>
  <w:LsdException Locked=3D"false" Priority=3D"67" Name=3D"Medium Grid 1"/>
  <w:LsdException Locked=3D"false" Priority=3D"68" Name=3D"Medium Grid 2"/>
  <w:LsdException Locked=3D"false" Priority=3D"69" Name=3D"Medium Grid 3"/>
  <w:LsdException Locked=3D"false" Priority=3D"70" Name=3D"Dark List"/>
  <w:LsdException Locked=3D"false" Priority=3D"71" Name=3D"Colorful Shading"=
/>
  <w:LsdException Locked=3D"false" Priority=3D"72" Name=3D"Colorful List"/>
  <w:LsdException Locked=3D"false" Priority=3D"73" Name=3D"Colorful Grid"/>
  <w:LsdException Locked=3D"false" Priority=3D"60" Name=3D"Light Shading Acc=
ent 1"/>
  <w:LsdException Locked=3D"false" Priority=3D"61" Name=3D"Light List Accent=
 1"/>
  <w:LsdException Locked=3D"false" Priority=3D"62" Name=3D"Light Grid Accent=
 1"/>
  <w:LsdException Locked=3D"false" Priority=3D"63" Name=3D"Medium Shading 1 =
Accent 1"/>
  <w:LsdException Locked=3D"false" Priority=3D"64" Name=3D"Medium Shading 2 =
Accent 1"/>
  <w:LsdException Locked=3D"false" Priority=3D"65" Name=3D"Medium List 1 Acc=
ent 1"/>
  <w:LsdException Locked=3D"false" SemiHidden=3D"true" Name=3D"Revision"/>
  <w:LsdException Locked=3D"false" Priority=3D"34" QFormat=3D"true"
   Name=3D"List Paragraph"/>
  <w:LsdException Locked=3D"false" Priority=3D"29" QFormat=3D"true" Name=3D"=
Quote"/>
  <w:LsdException Locked=3D"false" Priority=3D"30" QFormat=3D"true"
   Name=3D"Intense Quote"/>
  <w:LsdException Locked=3D"false" Priority=3D"66" Name=3D"Medium List 2 Acc=
ent 1"/>
  <w:LsdException Locked=3D"false" Priority=3D"67" Name=3D"Medium Grid 1 Acc=
ent 1"/>
  <w:LsdException Locked=3D"false" Priority=3D"68" Name=3D"Medium Grid 2 Acc=
ent 1"/>
  <w:LsdException Locked=3D"false" Priority=3D"69" Name=3D"Medium Grid 3 Acc=
ent 1"/>
  <w:LsdException Locked=3D"false" Priority=3D"70" Name=3D"Dark List Accent =
1"/>
  <w:LsdException Locked=3D"false" Priority=3D"71" Name=3D"Colorful Shading =
Accent 1"/>
  <w:LsdException Locked=3D"false" Priority=3D"72" Name=3D"Colorful List Acc=
ent 1"/>
  <w:LsdException Locked=3D"false" Priority=3D"73" Name=3D"Colorful Grid Acc=
ent 1"/>
  <w:LsdException Locked=3D"false" Priority=3D"60" Name=3D"Light Shading Acc=
ent 2"/>
  <w:LsdException Locked=3D"false" Priority=3D"61" Name=3D"Light List Accent=
 2"/>
  <w:LsdException Locked=3D"false" Priority=3D"62" Name=3D"Light Grid Accent=
 2"/>
  <w:LsdException Locked=3D"false" Priority=3D"63" Name=3D"Medium Shading 1 =
Accent 2"/>
  <w:LsdException Locked=3D"false" Priority=3D"64" Name=3D"Medium Shading 2 =
Accent 2"/>
  <w:LsdException Locked=3D"false" Priority=3D"65" Name=3D"Medium List 1 Acc=
ent 2"/>
  <w:LsdException Locked=3D"false" Priority=3D"66" Name=3D"Medium List 2 Acc=
ent 2"/>
  <w:LsdException Locked=3D"false" Priority=3D"67" Name=3D"Medium Grid 1 Acc=
ent 2"/>
  <w:LsdException Locked=3D"false" Priority=3D"68" Name=3D"Medium Grid 2 Acc=
ent 2"/>
  <w:LsdException Locked=3D"false" Priority=3D"69" Name=3D"Medium Grid 3 Acc=
ent 2"/>
  <w:LsdException Locked=3D"false" Priority=3D"70" Name=3D"Dark List Accent =
2"/>
  <w:LsdException Locked=3D"false" Priority=3D"71" Name=3D"Colorful Shading =
Accent 2"/>
  <w:LsdException Locked=3D"false" Priority=3D"72" Name=3D"Colorful List Acc=
ent 2"/>
  <w:LsdException Locked=3D"false" Priority=3D"73" Name=3D"Colorful Grid Acc=
ent 2"/>
  <w:LsdException Locked=3D"false" Priority=3D"60" Name=3D"Light Shading Acc=
ent 3"/>
  <w:LsdException Locked=3D"false" Priority=3D"61" Name=3D"Light List Accent=
 3"/>
  <w:LsdException Locked=3D"false" Priority=3D"62" Name=3D"Light Grid Accent=
 3"/>
  <w:LsdException Locked=3D"false" Priority=3D"63" Name=3D"Medium Shading 1 =
Accent 3"/>
  <w:LsdException Locked=3D"false" Priority=3D"64" Name=3D"Medium Shading 2 =
Accent 3"/>
  <w:LsdException Locked=3D"false" Priority=3D"65" Name=3D"Medium List 1 Acc=
ent 3"/>
  <w:LsdException Locked=3D"false" Priority=3D"66" Name=3D"Medium List 2 Acc=
ent 3"/>
  <w:LsdException Locked=3D"false" Priority=3D"67" Name=3D"Medium Grid 1 Acc=
ent 3"/>
  <w:LsdException Locked=3D"false" Priority=3D"68" Name=3D"Medium Grid 2 Acc=
ent 3"/>
  <w:LsdException Locked=3D"false" Priority=3D"69" Name=3D"Medium Grid 3 Acc=
ent 3"/>
  <w:LsdException Locked=3D"false" Priority=3D"70" Name=3D"Dark List Accent =
3"/>
  <w:LsdException Locked=3D"false" Priority=3D"71" Name=3D"Colorful Shading =
Accent 3"/>
  <w:LsdException Locked=3D"false" Priority=3D"72" Name=3D"Colorful List Acc=
ent 3"/>
  <w:LsdException Locked=3D"false" Priority=3D"73" Name=3D"Colorful Grid Acc=
ent 3"/>
  <w:LsdException Locked=3D"false" Priority=3D"60" Name=3D"Light Shading Acc=
ent 4"/>
  <w:LsdException Locked=3D"false" Priority=3D"61" Name=3D"Light List Accent=
 4"/>
  <w:LsdException Locked=3D"false" Priority=3D"62" Name=3D"Light Grid Accent=
 4"/>
  <w:LsdException Locked=3D"false" Priority=3D"63" Name=3D"Medium Shading 1 =
Accent 4"/>
  <w:LsdException Locked=3D"false" Priority=3D"64" Name=3D"Medium Shading 2 =
Accent 4"/>
  <w:LsdException Locked=3D"false" Priority=3D"65" Name=3D"Medium List 1 Acc=
ent 4"/>
  <w:LsdException Locked=3D"false" Priority=3D"66" Name=3D"Medium List 2 Acc=
ent 4"/>
  <w:LsdException Locked=3D"false" Priority=3D"67" Name=3D"Medium Grid 1 Acc=
ent 4"/>
  <w:LsdException Locked=3D"false" Priority=3D"68" Name=3D"Medium Grid 2 Acc=
ent 4"/>
  <w:LsdException Locked=3D"false" Priority=3D"69" Name=3D"Medium Grid 3 Acc=
ent 4"/>
  <w:LsdException Locked=3D"false" Priority=3D"70" Name=3D"Dark List Accent =
4"/>
  <w:LsdException Locked=3D"false" Priority=3D"71" Name=3D"Colorful Shading =
Accent 4"/>
  <w:LsdException Locked=3D"false" Priority=3D"72" Name=3D"Colorful List Acc=
ent 4"/>
  <w:LsdException Locked=3D"false" Priority=3D"73" Name=3D"Colorful Grid Acc=
ent 4"/>
  <w:LsdException Locked=3D"false" Priority=3D"60" Name=3D"Light Shading Acc=
ent 5"/>
  <w:LsdException Locked=3D"false" Priority=3D"61" Name=3D"Light List Accent=
 5"/>
  <w:LsdException Locked=3D"false" Priority=3D"62" Name=3D"Light Grid Accent=
 5"/>
  <w:LsdException Locked=3D"false" Priority=3D"63" Name=3D"Medium Shading 1 =
Accent 5"/>
  <w:LsdException Locked=3D"false" Priority=3D"64" Name=3D"Medium Shading 2 =
Accent 5"/>
  <w:LsdException Locked=3D"false" Priority=3D"65" Name=3D"Medium List 1 Acc=
ent 5"/>
  <w:LsdException Locked=3D"false" Priority=3D"66" Name=3D"Medium List 2 Acc=
ent 5"/>
  <w:LsdException Locked=3D"false" Priority=3D"67" Name=3D"Medium Grid 1 Acc=
ent 5"/>
  <w:LsdException Locked=3D"false" Priority=3D"68" Name=3D"Medium Grid 2 Acc=
ent 5"/>
  <w:LsdException Locked=3D"false" Priority=3D"69" Name=3D"Medium Grid 3 Acc=
ent 5"/>
  <w:LsdException Locked=3D"false" Priority=3D"70" Name=3D"Dark List Accent =
5"/>
  <w:LsdException Locked=3D"false" Priority=3D"71" Name=3D"Colorful Shading =
Accent 5"/>
  <w:LsdException Locked=3D"false" Priority=3D"72" Name=3D"Colorful List Acc=
ent 5"/>
  <w:LsdException Locked=3D"false" Priority=3D"73" Name=3D"Colorful Grid Acc=
ent 5"/>
  <w:LsdException Locked=3D"false" Priority=3D"60" Name=3D"Light Shading Acc=
ent 6"/>
  <w:LsdException Locked=3D"false" Priority=3D"61" Name=3D"Light List Accent=
 6"/>
  <w:LsdException Locked=3D"false" Priority=3D"62" Name=3D"Light Grid Accent=
 6"/>
  <w:LsdException Locked=3D"false" Priority=3D"63" Name=3D"Medium Shading 1 =
Accent 6"/>
  <w:LsdException Locked=3D"false" Priority=3D"64" Name=3D"Medium Shading 2 =
Accent 6"/>
  <w:LsdException Locked=3D"false" Priority=3D"65" Name=3D"Medium List 1 Acc=
ent 6"/>
  <w:LsdException Locked=3D"false" Priority=3D"66" Name=3D"Medium List 2 Acc=
ent 6"/>
  <w:LsdException Locked=3D"false" Priority=3D"67" Name=3D"Medium Grid 1 Acc=
ent 6"/>
  <w:LsdException Locked=3D"false" Priority=3D"68" Name=3D"Medium Grid 2 Acc=
ent 6"/>
  <w:LsdException Locked=3D"false" Priority=3D"69" Name=3D"Medium Grid 3 Acc=
ent 6"/>
  <w:LsdException Locked=3D"false" Priority=3D"70" Name=3D"Dark List Accent =
6"/>
  <w:LsdException Locked=3D"false" Priority=3D"71" Name=3D"Colorful Shading =
Accent 6"/>
  <w:LsdException Locked=3D"false" Priority=3D"72" Name=3D"Colorful List Acc=
ent 6"/>
  <w:LsdException Locked=3D"false" Priority=3D"73" Name=3D"Colorful Grid Acc=
ent 6"/>
  <w:LsdException Locked=3D"false" Priority=3D"19" QFormat=3D"true"
   Name=3D"Subtle Emphasis"/>
  <w:LsdException Locked=3D"false" Priority=3D"21" QFormat=3D"true"
   Name=3D"Intense Emphasis"/>
  <w:LsdException Locked=3D"false" Priority=3D"31" QFormat=3D"true"
   Name=3D"Subtle Reference"/>
  <w:LsdException Locked=3D"false" Priority=3D"32" QFormat=3D"true"
   Name=3D"Intense Reference"/>
  <w:LsdException Locked=3D"false" Priority=3D"33" QFormat=3D"true" Name=3D"=
Book Title"/>
  <w:LsdException Locked=3D"false" Priority=3D"37" SemiHidden=3D"true"
   UnhideWhenUsed=3D"true" Name=3D"Bibliography"/>
  <w:LsdException Locked=3D"false" Priority=3D"39" SemiHidden=3D"true"
   UnhideWhenUsed=3D"true" QFormat=3D"true" Name=3D"TOC Heading"/>
  <w:LsdException Locked=3D"false" Priority=3D"41" Name=3D"Plain Table 1"/>
  <w:LsdException Locked=3D"false" Priority=3D"42" Name=3D"Plain Table 2"/>
  <w:LsdException Locked=3D"false" Priority=3D"43" Name=3D"Plain Table 3"/>
  <w:LsdException Locked=3D"false" Priority=3D"44" Name=3D"Plain Table 4"/>
  <w:LsdException Locked=3D"false" Priority=3D"45" Name=3D"Plain Table 5"/>
  <w:LsdException Locked=3D"false" Priority=3D"40" Name=3D"Grid Table Light"=
/>
  <w:LsdException Locked=3D"false" Priority=3D"46" Name=3D"Grid Table 1 Ligh=
t"/>
  <w:LsdException Locked=3D"false" Priority=3D"47" Name=3D"Grid Table 2"/>
  <w:LsdException Locked=3D"false" Priority=3D"48" Name=3D"Grid Table 3"/>
  <w:LsdException Locked=3D"false" Priority=3D"49" Name=3D"Grid Table 4"/>
  <w:LsdException Locked=3D"false" Priority=3D"50" Name=3D"Grid Table 5 Dark=
"/>
  <w:LsdException Locked=3D"false" Priority=3D"51" Name=3D"Grid Table 6 Colo=
rful"/>
  <w:LsdException Locked=3D"false" Priority=3D"52" Name=3D"Grid Table 7 Colo=
rful"/>
  <w:LsdException Locked=3D"false" Priority=3D"46"
   Name=3D"Grid Table 1 Light Accent 1"/>
  <w:LsdException Locked=3D"false" Priority=3D"47" Name=3D"Grid Table 2 Acce=
nt 1"/>
  <w:LsdException Locked=3D"false" Priority=3D"48" Name=3D"Grid Table 3 Acce=
nt 1"/>
  <w:LsdException Locked=3D"false" Priority=3D"49" Name=3D"Grid Table 4 Acce=
nt 1"/>
  <w:LsdException Locked=3D"false" Priority=3D"50" Name=3D"Grid Table 5 Dark=
 Accent 1"/>
  <w:LsdException Locked=3D"false" Priority=3D"51"
   Name=3D"Grid Table 6 Colorful Accent 1"/>
  <w:LsdException Locked=3D"false" Priority=3D"52"
   Name=3D"Grid Table 7 Colorful Accent 1"/>
  <w:LsdException Locked=3D"false" Priority=3D"46"
   Name=3D"Grid Table 1 Light Accent 2"/>
  <w:LsdException Locked=3D"false" Priority=3D"47" Name=3D"Grid Table 2 Acce=
nt 2"/>
  <w:LsdException Locked=3D"false" Priority=3D"48" Name=3D"Grid Table 3 Acce=
nt 2"/>
  <w:LsdException Locked=3D"false" Priority=3D"49" Name=3D"Grid Table 4 Acce=
nt 2"/>
  <w:LsdException Locked=3D"false" Priority=3D"50" Name=3D"Grid Table 5 Dark=
 Accent 2"/>
  <w:LsdException Locked=3D"false" Priority=3D"51"
   Name=3D"Grid Table 6 Colorful Accent 2"/>
  <w:LsdException Locked=3D"false" Priority=3D"52"
   Name=3D"Grid Table 7 Colorful Accent 2"/>
  <w:LsdException Locked=3D"false" Priority=3D"46"
   Name=3D"Grid Table 1 Light Accent 3"/>
  <w:LsdException Locked=3D"false" Priority=3D"47" Name=3D"Grid Table 2 Acce=
nt 3"/>
  <w:LsdException Locked=3D"false" Priority=3D"48" Name=3D"Grid Table 3 Acce=
nt 3"/>
  <w:LsdException Locked=3D"false" Priority=3D"49" Name=3D"Grid Table 4 Acce=
nt 3"/>
  <w:LsdException Locked=3D"false" Priority=3D"50" Name=3D"Grid Table 5 Dark=
 Accent 3"/>
  <w:LsdException Locked=3D"false" Priority=3D"51"
   Name=3D"Grid Table 6 Colorful Accent 3"/>
  <w:LsdException Locked=3D"false" Priority=3D"52"
   Name=3D"Grid Table 7 Colorful Accent 3"/>
  <w:LsdException Locked=3D"false" Priority=3D"46"
   Name=3D"Grid Table 1 Light Accent 4"/>
  <w:LsdException Locked=3D"false" Priority=3D"47" Name=3D"Grid Table 2 Acce=
nt 4"/>
  <w:LsdException Locked=3D"false" Priority=3D"48" Name=3D"Grid Table 3 Acce=
nt 4"/>
  <w:LsdException Locked=3D"false" Priority=3D"49" Name=3D"Grid Table 4 Acce=
nt 4"/>
  <w:LsdException Locked=3D"false" Priority=3D"50" Name=3D"Grid Table 5 Dark=
 Accent 4"/>
  <w:LsdException Locked=3D"false" Priority=3D"51"
   Name=3D"Grid Table 6 Colorful Accent 4"/>
  <w:LsdException Locked=3D"false" Priority=3D"52"
   Name=3D"Grid Table 7 Colorful Accent 4"/>
  <w:LsdException Locked=3D"false" Priority=3D"46"
   Name=3D"Grid Table 1 Light Accent 5"/>
  <w:LsdException Locked=3D"false" Priority=3D"47" Name=3D"Grid Table 2 Acce=
nt 5"/>
  <w:LsdException Locked=3D"false" Priority=3D"48" Name=3D"Grid Table 3 Acce=
nt 5"/>
  <w:LsdException Locked=3D"false" Priority=3D"49" Name=3D"Grid Table 4 Acce=
nt 5"/>
  <w:LsdException Locked=3D"false" Priority=3D"50" Name=3D"Grid Table 5 Dark=
 Accent 5"/>
  <w:LsdException Locked=3D"false" Priority=3D"51"
   Name=3D"Grid Table 6 Colorful Accent 5"/>
  <w:LsdException Locked=3D"false" Priority=3D"52"
   Name=3D"Grid Table 7 Colorful Accent 5"/>
  <w:LsdException Locked=3D"false" Priority=3D"46"
   Name=3D"Grid Table 1 Light Accent 6"/>
  <w:LsdException Locked=3D"false" Priority=3D"47" Name=3D"Grid Table 2 Acce=
nt 6"/>
  <w:LsdException Locked=3D"false" Priority=3D"48" Name=3D"Grid Table 3 Acce=
nt 6"/>
  <w:LsdException Locked=3D"false" Priority=3D"49" Name=3D"Grid Table 4 Acce=
nt 6"/>
  <w:LsdException Locked=3D"false" Priority=3D"50" Name=3D"Grid Table 5 Dark=
 Accent 6"/>
  <w:LsdException Locked=3D"false" Priority=3D"51"
   Name=3D"Grid Table 6 Colorful Accent 6"/>
  <w:LsdException Locked=3D"false" Priority=3D"52"
   Name=3D"Grid Table 7 Colorful Accent 6"/>
  <w:LsdException Locked=3D"false" Priority=3D"46" Name=3D"List Table 1 Ligh=
t"/>
  <w:LsdException Locked=3D"false" Priority=3D"47" Name=3D"List Table 2"/>
  <w:LsdException Locked=3D"false" Priority=3D"48" Name=3D"List Table 3"/>
  <w:LsdException Locked=3D"false" Priority=3D"49" Name=3D"List Table 4"/>
  <w:LsdException Locked=3D"false" Priority=3D"50" Name=3D"List Table 5 Dark=
"/>
  <w:LsdException Locked=3D"false" Priority=3D"51" Name=3D"List Table 6 Colo=
rful"/>
  <w:LsdException Locked=3D"false" Priority=3D"52" Name=3D"List Table 7 Colo=
rful"/>
  <w:LsdException Locked=3D"false" Priority=3D"46"
   Name=3D"List Table 1 Light Accent 1"/>
  <w:LsdException Locked=3D"false" Priority=3D"47" Name=3D"List Table 2 Acce=
nt 1"/>
  <w:LsdException Locked=3D"false" Priority=3D"48" Name=3D"List Table 3 Acce=
nt 1"/>
  <w:LsdException Locked=3D"false" Priority=3D"49" Name=3D"List Table 4 Acce=
nt 1"/>
  <w:LsdException Locked=3D"false" Priority=3D"50" Name=3D"List Table 5 Dark=
 Accent 1"/>
  <w:LsdException Locked=3D"false" Priority=3D"51"
   Name=3D"List Table 6 Colorful Accent 1"/>
  <w:LsdException Locked=3D"false" Priority=3D"52"
   Name=3D"List Table 7 Colorful Accent 1"/>
  <w:LsdException Locked=3D"false" Priority=3D"46"
   Name=3D"List Table 1 Light Accent 2"/>
  <w:LsdException Locked=3D"false" Priority=3D"47" Name=3D"List Table 2 Acce=
nt 2"/>
  <w:LsdException Locked=3D"false" Priority=3D"48" Name=3D"List Table 3 Acce=
nt 2"/>
  <w:LsdException Locked=3D"false" Priority=3D"49" Name=3D"List Table 4 Acce=
nt 2"/>
  <w:LsdException Locked=3D"false" Priority=3D"50" Name=3D"List Table 5 Dark=
 Accent 2"/>
  <w:LsdException Locked=3D"false" Priority=3D"51"
   Name=3D"List Table 6 Colorful Accent 2"/>
  <w:LsdException Locked=3D"false" Priority=3D"52"
   Name=3D"List Table 7 Colorful Accent 2"/>
  <w:LsdException Locked=3D"false" Priority=3D"46"
   Name=3D"List Table 1 Light Accent 3"/>
  <w:LsdException Locked=3D"false" Priority=3D"47" Name=3D"List Table 2 Acce=
nt 3"/>
  <w:LsdException Locked=3D"false" Priority=3D"48" Name=3D"List Table 3 Acce=
nt 3"/>
  <w:LsdException Locked=3D"false" Priority=3D"49" Name=3D"List Table 4 Acce=
nt 3"/>
  <w:LsdException Locked=3D"false" Priority=3D"50" Name=3D"List Table 5 Dark=
 Accent 3"/>
  <w:LsdException Locked=3D"false" Priority=3D"51"
   Name=3D"List Table 6 Colorful Accent 3"/>
  <w:LsdException Locked=3D"false" Priority=3D"52"
   Name=3D"List Table 7 Colorful Accent 3"/>
  <w:LsdException Locked=3D"false" Priority=3D"46"
   Name=3D"List Table 1 Light Accent 4"/>
  <w:LsdException Locked=3D"false" Priority=3D"47" Name=3D"List Table 2 Acce=
nt 4"/>
  <w:LsdException Locked=3D"false" Priority=3D"48" Name=3D"List Table 3 Acce=
nt 4"/>
  <w:LsdException Locked=3D"false" Priority=3D"49" Name=3D"List Table 4 Acce=
nt 4"/>
  <w:LsdException Locked=3D"false" Priority=3D"50" Name=3D"List Table 5 Dark=
 Accent 4"/>
  <w:LsdException Locked=3D"false" Priority=3D"51"
   Name=3D"List Table 6 Colorful Accent 4"/>
  <w:LsdException Locked=3D"false" Priority=3D"52"
   Name=3D"List Table 7 Colorful Accent 4"/>
  <w:LsdException Locked=3D"false" Priority=3D"46"
   Name=3D"List Table 1 Light Accent 5"/>
  <w:LsdException Locked=3D"false" Priority=3D"47" Name=3D"List Table 2 Acce=
nt 5"/>
  <w:LsdException Locked=3D"false" Priority=3D"48" Name=3D"List Table 3 Acce=
nt 5"/>
  <w:LsdException Locked=3D"false" Priority=3D"49" Name=3D"List Table 4 Acce=
nt 5"/>
  <w:LsdException Locked=3D"false" Priority=3D"50" Name=3D"List Table 5 Dark=
 Accent 5"/>
  <w:LsdException Locked=3D"false" Priority=3D"51"
   Name=3D"List Table 6 Colorful Accent 5"/>
  <w:LsdException Locked=3D"false" Priority=3D"52"
   Name=3D"List Table 7 Colorful Accent 5"/>
  <w:LsdException Locked=3D"false" Priority=3D"46"
   Name=3D"List Table 1 Light Accent 6"/>
  <w:LsdException Locked=3D"false" Priority=3D"47" Name=3D"List Table 2 Acce=
nt 6"/>
  <w:LsdException Locked=3D"false" Priority=3D"48" Name=3D"List Table 3 Acce=
nt 6"/>
  <w:LsdException Locked=3D"false" Priority=3D"49" Name=3D"List Table 4 Acce=
nt 6"/>
  <w:LsdException Locked=3D"false" Priority=3D"50" Name=3D"List Table 5 Dark=
 Accent 6"/>
  <w:LsdException Locked=3D"false" Priority=3D"51"
   Name=3D"List Table 6 Colorful Accent 6"/>
  <w:LsdException Locked=3D"false" Priority=3D"52"
   Name=3D"List Table 7 Colorful Accent 6"/>
  <w:LsdException Locked=3D"false" SemiHidden=3D"true" UnhideWhenUsed=3D"tru=
e"
   Name=3D"Mention"/>
  <w:LsdException Locked=3D"false" SemiHidden=3D"true" UnhideWhenUsed=3D"tru=
e"
   Name=3D"Smart Hyperlink"/>
  <w:LsdException Locked=3D"false" SemiHidden=3D"true" UnhideWhenUsed=3D"tru=
e"
   Name=3D"Hashtag"/>
  <w:LsdException Locked=3D"false" SemiHidden=3D"true" UnhideWhenUsed=3D"tru=
e"
   Name=3D"Unresolved Mention"/>
  <w:LsdException Locked=3D"false" SemiHidden=3D"true" UnhideWhenUsed=3D"tru=
e"
   Name=3D"Smart Link"/>
 </w:LatentStyles>
</xml><![endif]-->
<style>
<!--
 /* Font Definitions */
 @font-face
	{font-family:"Cambria Math";
	panose-1:2 4 5 3 5 4 6 3 2 4;
	mso-font-charset:0;
	mso-generic-font-family:roman;
	mso-font-pitch:variable;
	mso-font-signature:-536870145 1107305727 0 0 415 0;}
@font-face
	{font-family:Calibri;
	panose-1:2 15 5 2 2 2 4 3 2 4;
	mso-font-charset:0;
	mso-generic-font-family:swiss;
	mso-font-pitch:variable;
	mso-font-signature:-536859905 -1073732485 9 0 511 0;}
@font-face
	{font-family:Tahoma;
	panose-1:2 11 6 4 3 5 4 4 2 4;
	mso-font-charset:0;
	mso-generic-font-family:swiss;
	mso-font-pitch:variable;
	mso-font-signature:-520081665 -1073717157 41 0 66047 0;}
 /* Style Definitions */
 p.MsoNormal, li.MsoNormal, div.MsoNormal
	{mso-style-unhide:no;
	mso-style-qformat:yes;
	mso-style-parent:"";
	margin:0in;
	mso-pagination:widow-orphan;
	font-size:12.0pt;
	font-family:"Times New Roman",serif;
	mso-fareast-font-family:"Times New Roman";
	mso-fareast-theme-font:minor-fareast;}
p.MsoCommentText, li.MsoCommentText, div.MsoCommentText
	{mso-style-noshow:yes;
	mso-style-priority:99;
	mso-style-link:"Comment Text Char";
	mso-margin-top-alt:auto;
	margin-right:0in;
	mso-margin-bottom-alt:auto;
	margin-left:0in;
	mso-pagination:widow-orphan;
	font-size:12.0pt;
	font-family:"Times New Roman",serif;
	mso-fareast-font-family:"Times New Roman";
	mso-fareast-theme-font:minor-fareast;}
span.MsoCommentReference
	{mso-style-noshow:yes;
	mso-style-priority:99;
	mso-ansi-font-size:8.0pt;
	mso-bidi-font-size:8.0pt;}
p
	{mso-style-noshow:yes;
	mso-style-priority:99;
	mso-margin-top-alt:auto;
	margin-right:0in;
	mso-margin-bottom-alt:auto;
	margin-left:0in;
	mso-pagination:widow-orphan;
	font-size:12.0pt;
	font-family:"Times New Roman",serif;
	mso-fareast-font-family:"Times New Roman";
	mso-fareast-theme-font:minor-fareast;}
p.MsoAcetate, li.MsoAcetate, div.MsoAcetate
	{mso-style-noshow:yes;
	mso-style-priority:99;
	mso-style-link:"Balloon Text Char";
	margin:0in;
	mso-pagination:widow-orphan;
	font-size:8.0pt;
	font-family:"Tahoma",sans-serif;
	mso-fareast-font-family:"Times New Roman";
	mso-fareast-theme-font:minor-fareast;}
p.msonormal0, li.msonormal0, div.msonormal0
	{mso-style-name:msonormal;
	mso-style-noshow:yes;
	mso-style-priority:99;
	mso-style-unhide:no;
	mso-margin-top-alt:auto;
	margin-right:0in;
	mso-margin-bottom-alt:auto;
	margin-left:0in;
	mso-pagination:widow-orphan;
	font-size:12.0pt;
	font-family:"Times New Roman",serif;
	mso-fareast-font-family:"Times New Roman";
	mso-fareast-theme-font:minor-fareast;}
span.CommentTextChar
	{mso-style-name:"Comment Text Char";
	mso-style-noshow:yes;
	mso-style-priority:99;
	mso-style-unhide:no;
	mso-style-locked:yes;
	mso-style-link:"Comment Text";
	mso-ansi-font-size:12.0pt;
	mso-bidi-font-size:12.0pt;
	font-family:"Times New Roman",serif;
	mso-ascii-font-family:"Times New Roman";
	mso-fareast-font-family:"Times New Roman";
	mso-fareast-theme-font:minor-fareast;
	mso-hansi-font-family:"Times New Roman";
	mso-bidi-font-family:"Times New Roman";
	mso-fareast-language:EN-IN;}
span.BalloonTextChar
	{mso-style-name:"Balloon Text Char";
	mso-style-noshow:yes;
	mso-style-priority:99;
	mso-style-unhide:no;
	mso-style-locked:yes;
	mso-style-link:"Balloon Text";
	mso-ansi-font-size:8.0pt;
	mso-bidi-font-size:8.0pt;
	font-family:"Tahoma",sans-serif;
	mso-ascii-font-family:Tahoma;
	mso-fareast-font-family:"Times New Roman";
	mso-fareast-theme-font:minor-fareast;
	mso-hansi-font-family:Tahoma;
	mso-bidi-font-family:Tahoma;
	mso-fareast-language:EN-IN;}
span.jrnlpatterns
	{mso-style-name:jrnlpatterns;
	mso-style-unhide:no;}
span.jrnlfnlabel
	{mso-style-name:jrnlfnlabel;
	mso-style-unhide:no;}
span.label6
	{mso-style-name:label6;
	mso-style-unhide:no;}
.MsoChpDefault
	{mso-style-type:export-only;
	mso-default-props:yes;
	font-size:10.0pt;
	mso-ansi-font-size:10.0pt;
	mso-bidi-font-size:10.0pt;
	font-family:"Calibri",sans-serif;
	mso-ascii-font-family:Calibri;
	mso-ascii-theme-font:minor-latin;
	mso-fareast-font-family:Calibri;
	mso-fareast-theme-font:minor-latin;
	mso-hansi-font-family:Calibri;
	mso-hansi-theme-font:minor-latin;
	mso-bidi-font-family:"Times New Roman";
	mso-bidi-theme-font:minor-bidi;
	mso-font-kerning:0pt;
	mso-ligatures:none;}
@page WordSection1
	{size:595.3pt 841.9pt;
	margin:1.0in 1.0in 1.0in 1.0in;
	mso-header-margin:35.4pt;
	mso-footer-margin:35.4pt;
	mso-paper-source:0;}
div.WordSection1
	{page:WordSection1;}
-->
</style>
<!--[if gte mso 10]>
<style>
 /* Style Definitions */
 table.MsoNormalTable
	{mso-style-name:"Table Normal";
	mso-tstyle-rowband-size:0;
	mso-tstyle-colband-size:0;
	mso-style-noshow:yes;
	mso-style-priority:99;
	mso-style-parent:"";
	mso-padding-alt:0in 5.4pt 0in 5.4pt;
	mso-para-margin:0in;
	mso-pagination:widow-orphan;
	font-size:10.0pt;
	font-family:"Calibri",sans-serif;
	mso-ascii-font-family:Calibri;
	mso-ascii-theme-font:minor-latin;
	mso-hansi-font-family:Calibri;
	mso-hansi-theme-font:minor-latin;
	mso-bidi-font-family:"Times New Roman";
	mso-bidi-theme-font:minor-bidi;}
</style>
<![endif]--><!--[if gte mso 9]><xml>
 <o:shapedefaults v:ext=3D"edit" spidmax=3D"1026"/>
</xml><![endif]--><!--[if gte mso 9]><xml>
 <o:shapelayout v:ext=3D"edit">
  <o:idmap v:ext=3D"edit" data=3D"1"/>
 </o:shapelayout></xml><![endif]-->
</head>

<body lang=3DEN-US style=3D'tab-interval:.5in;word-wrap:break-word'>

<div class=3DWordSection1>

<p class=3DMsoNormal style=3D'margin-bottom:7.5pt;line-height:21.0pt;backgro=
und:
#EFEFEF'><span class=3Dlabel6><b><span lang=3DEN-IN style=3D'font-size:11.5p=
t;
color:#3E3D40;mso-ansi-language:EN-IN'>Table 3.</span></b></span><span
lang=3DEN-IN style=3D'font-size:11.5pt;color:#3E3D40;mso-ansi-language:EN-IN=
'>Results
of regression analyses assessing associations with the use of digital mental
health tools and online mental health communication (N=3D1005).<o:p></o:p></=
span></p>

<table class=3DMsoNormalTable border=3D0 cellspacing=3D0 cellpadding=3D0
 style=3D'border-collapse:collapse;mso-yfti-tbllook:1184;mso-padding-alt:0in=
 5.4pt 0in 5.4pt'
 id=3Dc18e3484-b721-4ad2-bd5b-3ca9f0e9fda3 data-col-count=3D3
 data-col-widths-px=3D"90,74,74,74,70,67,62.25" data-table-type=3DdoubleColu=
mn
 data-focusout-data=3Dpaste
 data-old-attributes=3D"&quot;data-table-type&quot;:&quot;singleColumn&quot;=
;&quot;data-col-count&quot;:&quot;7&quot;;&quot;data-col-widths-px&quot;:&qu=
ot;46,26,44,31,26,44,32.64&quot;;&quot;data-col-minwidths-px&quot;:&quot;25,=
14,32,19,14,32,19&quot;"
 data-changed-attributes=3D"data-table-type,data-col-minwidths-px,data-col-c=
ount,data-col-widths-px"
 data-col-minwidths-px=3D"25,14,32,19,14,32,19">
 <thead id=3D01157442-5ceb-43c2-92e1-2a3ffd8bff08>
  <tr style=3D'mso-yfti-irow:0;mso-yfti-firstrow:yes;height:10.5pt'
   id=3Dfd952263-6de3-4ff7-ad5b-85ce1a41c305>
   <td valign=3Dbottom style=3D'border-top:solid windowtext 1.0pt;border-lef=
t:none;
   border-bottom:solid windowtext 1.0pt;border-right:none;mso-border-top-alt=
:
   solid windowtext .5pt;mso-border-bottom-alt:solid windowtext .5pt;
   padding:.75pt .75pt .75pt .75pt;height:10.5pt'></td>
   <td colspan=3D2 valign=3Dbottom style=3D'border:solid windowtext 1.0pt;bo=
rder-left:
   none;mso-border-top-alt:solid windowtext .5pt;mso-border-bottom-alt:solid=
 windowtext .5pt;
   mso-border-right-alt:solid windowtext .5pt;padding:.75pt .75pt .75pt .75p=
t;
   height:10.5pt'>
   <p class=3DMsoNormal align=3Dcenter style=3D'text-align:center;line-heigh=
t:21.0pt'
   id=3De2eb33e1-8f90-45cc-9f1a-d23f222676ec><b><span style=3D'font-size:11.=
5pt;
   color:#3E3D40'>Model 1: mental health variable depression<o:p></o:p></spa=
n></b></p>
   </td>
   <td colspan=3D2 valign=3Dbottom style=3D'border-top:solid windowtext 1.0p=
t;
   border-left:none;border-bottom:solid windowtext 1.0pt;border-right:none;
   mso-border-left-alt:solid windowtext .5pt;mso-border-top-alt:solid window=
text .5pt;
   mso-border-left-alt:solid windowtext .5pt;mso-border-bottom-alt:solid win=
dowtext .5pt;
   padding:.75pt .75pt .75pt .75pt;height:10.5pt'>
   <p class=3DMsoNormal align=3Dcenter style=3D'text-align:center;line-heigh=
t:21.0pt'
   id=3D0bd3fa6d-3bb8-4648-af34-f1119652f9fb><b><span style=3D'font-size:11.=
5pt;
   color:#3E3D40'>Model 2: mental health variable anxiety<o:p></o:p></span><=
/b></p>
   </td>
  </tr>
 </thead>
 <tr style=3D'mso-yfti-irow:1;height:11.25pt'
  id=3D1d7bb653-68cc-4c60-8c8f-12532887fb13>
  <td colspan=3D5 valign=3Dtop style=3D'border:none;border-bottom:solid wind=
owtext 1.0pt;
  mso-border-top-alt:solid windowtext .5pt;mso-border-top-alt:solid windowte=
xt .5pt;
  mso-border-bottom-alt:solid windowtext .5pt;padding:.75pt .75pt .75pt .75p=
t;
  height:11.25pt;border-top:border-bottom: 1.00pt solid #000000 border-left:=
 none border-right: none padding: 0.18cm 0cm'
  data-original-border=3D"border-top: 1.00pt solid #000000 border-bottom: 1.=
00pt solid #000000 border-left: none border-right: none"
  data-original-padding=3D" padding: 0.18cm 0cm"
  id=3D07d9a4ed-4ff3-4f70-a2c4-2513c03ac434
  data-old-attributes=3D"&quot;data-col-index&quot;:&quot;undefined&quot;;&q=
uot;valign&quot;:&quot;top&quot;;&quot;colspan&quot;:&quot;7&quot;"
  data-changed-attributes=3Ddata-col-index data-col-index=3D1 data-row-index=
=0>
  <p class=3DMsoNormal style=3D'line-height:21.0pt'
  id=3Daefeaae1-9917-42e4-b5f2-7e7082971a3d><b><span style=3D'font-size:11.5=
pt;
  color:#3E3D40'>Outcome:</span></b><span style=3D'font-size:11.5pt;color:#3=
E3D40'>
  use of digital mental health tools<o:p></o:p></span></p>
  </td>
 </tr>
 <tr style=3D'mso-yfti-irow:2' id=3D7d74b938-b8b7-4206-990a-88b94e7e1548>
  <td valign=3Dtop style=3D'border:none;border-bottom:solid windowtext 1.0pt=
;
  mso-border-top-alt:solid windowtext .5pt;mso-border-top-alt:solid windowte=
xt .5pt;
  mso-border-bottom-alt:solid windowtext .5pt;padding:.75pt .75pt .75pt .75p=
t;
  border-top:border-bottom: 1.00pt solid #000000 border-left: none border-ri=
ght: none padding: 0.18cm 0cm'
  data-original-border=3D"border-top: 1.00pt solid #000000 border-bottom: 1.=
00pt solid #000000 border-left: none border-right: none"
  data-original-padding=3D" padding: 0.18cm 0cm"
  id=3D00d6d094-eb00-40b2-ac8b-38e145112412
  data-old-attributes=3D"&quot;valign&quot;:&quot;undefined&quot;;&quot;data=
-col-index&quot;:&quot;1&quot;"
  data-changed-attributes=3D"valign,data-col-index" data-col-index=3D1
  data-row-index=3D1></td>
  <td valign=3Dtop style=3D'border:none;border-bottom:solid windowtext 1.0pt=
;
  mso-border-top-alt:solid windowtext .5pt;mso-border-top-alt:solid windowte=
xt .5pt;
  mso-border-bottom-alt:solid windowtext .5pt;padding:.75pt .75pt .75pt .75p=
t;
  border-top:border-bottom: 1.00pt solid #000000 border-left: none border-ri=
ght: none padding: 0.18cm 0cm'
  data-original-border=3D"border-top: 1.00pt solid #000000 border-bottom: 1.=
00pt solid #000000 border-left: none border-right: none"
  data-original-padding=3D" padding: 0.18cm 0cm"
  id=3D4a4d91b2-0834-4d69-8c70-cb29ad68843b
  data-old-attributes=3D"&quot;align&quot;:&quot;undefined&quot;;&quot;valig=
n&quot;:&quot;top&quot;;&quot;data-col-index&quot;:&quot;2&quot;"
  data-changed-attributes=3D"align,valign,data-col-index" data-col-index=3D2
  data-row-index=3D1>
  <p class=3DMsoNormal style=3D'line-height:21.0pt'
  id=3Db1d3f085-1ac7-46a9-8cef-60d1d787cc05
  data-old-attributes=3D"&quot;align&quot;:&quot;undefined&quot;;"
  data-changed-attributes=3Dalign><b><span style=3D'font-size:11.5pt;color:#=
3E3D40'>OR<sup
  id=3De245342d-e800-4832-9b32-9d7d55707964>a</sup> (<span class=3Djrnlpatte=
rns><span
  data-cid=3D6c513c14-70f0-4809-8b38-34d61dd1b2c5 title=3DVAL data-track-det=
ail=3D""
  data-tag-desc=3D"VAL,UNT" data-tag-type=3DVAL data-offset=3D0 data-match=
=3D"95% CI"
  data-replace=3D"95%" data-pattern=3D"$1" data-tag-index=3D"5_1" data-time=
=3D""
  data-username=3D"" data-userid=3D"" id=3D6c513c14-70f0-4809-8b38-34d61dd1b=
2c5>95%</span><span
  data-cid=3Db5a19ea4-da46-46b1-b900-8d6108563feb
  title=3D"changed from ' CI' to ' CI'" data-track-detail=3D"" data-tag-desc=
="VAL,UNT"
  data-tag-type=3DUNT data-offset=3D3 data-match=3D"95% CI" data-replace=3D"=
 CI"
  data-pattern=3D" $2" data-tag-index=3D"5_1" data-function=3DaddTrackChange=
s
  data-time=3D"" data-username=3D"" data-userid=3D""
  id=3Db5a19ea4-da46-46b1-b900-8d6108563feb> CI)</span></span><o:p></o:p></s=
pan></b></p>
  </td>
  <td valign=3Dtop style=3D'border-top:none;border-left:none;border-bottom:s=
olid windowtext 1.0pt;
  border-right:solid windowtext 1.0pt;mso-border-top-alt:solid windowtext .5=
pt;
  mso-border-top-alt:solid windowtext .5pt;mso-border-bottom-alt:solid windo=
wtext .5pt;
  mso-border-right-alt:solid windowtext .5pt;padding:.75pt .75pt .75pt .75pt=
;
  border-top:border-bottom: 1.00pt solid #000000 border-left: none border-ri=
ght: 1px solid #000000 padding-top: 0.18cm padding-bottom: 0.18cm padding-le=
ft: 0cm padding-right: 0.18cm'
  data-original-border=3D"border-top: 1.00pt solid #000000 border-bottom: 1.=
00pt solid #000000 border-left: none border-right: 1px solid #000000"
  data-original-padding=3D" padding-top: 0.18cm padding-bottom: 0.18cm paddi=
ng-left: 0cm padding-right: 0.18cm"
  id=3D2201cc95-8907-4a34-8428-7de526f4ad44
  data-old-attributes=3D"&quot;align&quot;:&quot;undefined&quot;;&quot;valig=
n&quot;:&quot;top&quot;;&quot;data-col-index&quot;:&quot;4&quot;"
  data-changed-attributes=3D"align,valign,data-col-index" data-col-index=3D4
  data-row-index=3D1>
  <p class=3DMsoNormal style=3D'line-height:21.0pt'
  id=3Dfbca2257-1ace-4a70-8e96-86088dcf7033
  data-old-attributes=3D"&quot;align&quot;:&quot;undefined&quot;;"
  data-changed-attributes=3Dalign><b><span style=3D'font-size:11.5pt;color:#=
3E3D40'>Significance<o:p></o:p></span></b></p>
  </td>
  <td valign=3Dtop style=3D'border:none;border-bottom:solid windowtext 1.0pt=
;
  mso-border-top-alt:solid windowtext .5pt;mso-border-left-alt:solid windowt=
ext .5pt;
  mso-border-top-alt:solid windowtext .5pt;mso-border-left-alt:solid windowt=
ext .5pt;
  mso-border-bottom-alt:solid windowtext .5pt;padding:.75pt .75pt .75pt .75p=
t;
  border-top:border-bottom: 1.00pt solid #000000 border-left: 1px solid #000=
000 border-right: none padding-top: 0.18cm padding-bottom: 0.18cm padding-le=
ft: 0.18cm padding-right: 0cm'
  data-original-border=3D"border-top: 1.00pt solid #000000 border-bottom: 1.=
00pt solid #000000 border-left: 1px solid #000000 border-right: none"
  data-original-padding=3D" padding-top: 0.18cm padding-bottom: 0.18cm paddi=
ng-left: 0.18cm padding-right: 0cm"
  id=3Df8f25395-4dae-4c25-a45f-0b7318e8bd92
  data-old-attributes=3D"&quot;align&quot;:&quot;undefined&quot;;&quot;valig=
n&quot;:&quot;top&quot;;&quot;data-col-index&quot;:&quot;5&quot;"
  data-changed-attributes=3D"align,valign,data-col-index" data-col-index=3D5
  data-row-index=3D1>
  <p class=3DMsoNormal style=3D'line-height:21.0pt'
  id=3De2c6c0d7-e5a5-4948-b5e2-6bf0fbf29507
  data-old-attributes=3D"&quot;align&quot;:&quot;undefined&quot;;"
  data-changed-attributes=3Dalign><b><span style=3D'font-size:11.5pt;color:#=
3E3D40'>OR
  (<span class=3Djrnlpatterns><span data-cid=3D2c561e5a-fc4a-4e58-8ae0-6794f=
b98de4f
  title=3DVAL data-track-detail=3D"" data-tag-desc=3D"VAL,UNT" data-tag-type=
=VAL
  data-offset=3D0 data-match=3D"95% CI" data-replace=3D"95%" data-pattern=
=3D"$1"
  data-tag-index=3D"8_1" data-time=3D"" data-username=3D"" data-userid=3D""
  id=3D2c561e5a-fc4a-4e58-8ae0-6794fb98de4f>95%</span><span data-cid=3Da106d=
076-74fc-4409-894c-ad593f29d119
  title=3D"changed from ' CI' to ' CI'" data-track-detail=3D"" data-tag-desc=
="VAL,UNT"
  data-tag-type=3DUNT data-offset=3D3 data-match=3D"95% CI" data-replace=3D"=
 CI"
  data-pattern=3D" $2" data-tag-index=3D"8_1" data-function=3DaddTrackChange=
s
  data-time=3D"" data-username=3D"" data-userid=3D""
  id=3Da106d076-74fc-4409-894c-ad593f29d119> CI)</span></span><o:p></o:p></s=
pan></b></p>
  </td>
  <td valign=3Dtop style=3D'border:none;border-bottom:solid windowtext 1.0pt=
;
  mso-border-top-alt:solid windowtext .5pt;mso-border-top-alt:solid windowte=
xt .5pt;
  mso-border-bottom-alt:solid windowtext .5pt;padding:.75pt .75pt .75pt .75p=
t;
  border-top:border-bottom: 1.00pt solid #000000 border-left: none border-ri=
ght: none padding: 0.18cm 0cm'
  data-original-border=3D"border-top: 1.00pt solid #000000 border-bottom: 1.=
00pt solid #000000 border-left: none border-right: none"
  data-original-padding=3D" padding: 0.18cm 0cm"
  id=3Df69f72da-d490-4681-b490-b845eeb2730e
  data-old-attributes=3D"&quot;align&quot;:&quot;undefined&quot;;&quot;valig=
n&quot;:&quot;top&quot;;&quot;data-col-index&quot;:&quot;7&quot;"
  data-changed-attributes=3D"align,valign,data-col-index" data-col-index=3D7
  data-row-index=3D1>
  <p class=3DMsoNormal style=3D'line-height:21.0pt'
  id=3D50a412ce-acc9-4184-8203-016cff5c4475
  data-old-attributes=3D"&quot;align&quot;:&quot;undefined&quot;;"
  data-changed-attributes=3Dalign><b><span style=3D'font-size:11.5pt;color:#=
3E3D40'>Significance<o:p></o:p></span></b></p>
  </td>
 </tr>
 <tr style=3D'mso-yfti-irow:3' id=3D77d13240-5cef-4074-8e66-e7b46f526cdb>
  <td valign=3Dtop style=3D'border:none;border-right:solid windowtext 1.0pt;
  mso-border-top-alt:solid windowtext .5pt;mso-border-top-alt:solid windowte=
xt .5pt;
  mso-border-right-alt:solid windowtext .5pt;padding:.75pt .75pt .75pt .75pt=
;
  border-top:border-bottom: none border-left: none border-right: 1px solid #=
000000 padding-top: 0.18cm padding-bottom: 0cm padding-left: 0cm padding-rig=
ht: 0.18cm'
  data-original-border=3D"border-top: 1.00pt solid #000000 border-bottom: no=
ne border-left: none border-right: 1px solid #000000"
  data-original-padding=3D" padding-top: 0.18cm padding-bottom: 0cm padding-=
left: 0cm padding-right: 0.18cm"
  id=3D8322efea-1e92-410e-a2d5-cee8d3e8e3fd
  data-old-attributes=3D"&quot;valign&quot;:&quot;undefined&quot;;&quot;data=
-col-index&quot;:&quot;1&quot;"
  data-changed-attributes=3D"valign,data-col-index" data-col-index=3D1
  data-row-index=3D2>
  <p class=3DMsoNormal style=3D'line-height:21.0pt'
  id=3D807df5fc-941b-4c9d-871a-eee9a58f5835><span style=3D'font-size:11.5pt;
  color:#3E3D40'>Internet use<o:p></o:p></span></p>
  </td>
  <td valign=3Dtop style=3D'border:none;mso-border-top-alt:solid windowtext =
.5pt;
  mso-border-left-alt:solid windowtext .5pt;padding:.75pt .75pt .75pt .75pt;
  border-top:border-bottom: none border-left: 1px solid #000000 border-right=
: none padding-top: 0.18cm padding-bottom: 0cm padding-left: 0.18cm padding-=
right: 0cm'
  data-original-border=3D"border-top: 1.00pt solid #000000 border-bottom: no=
ne border-left: 1px solid #000000 border-right: none"
  data-original-padding=3D" padding-top: 0.18cm padding-bottom: 0cm padding-=
left: 0.18cm padding-right: 0cm"
  id=3D89454f40-010a-41fe-90de-8dea809ffd93
  data-old-attributes=3D"&quot;align&quot;:&quot;undefined&quot;;&quot;valig=
n&quot;:&quot;top&quot;;&quot;data-col-index&quot;:&quot;2&quot;"
  data-changed-attributes=3D"align,valign,data-col-index" data-col-index=3D2
  data-row-index=3D2>
  <p class=3DMsoNormal style=3D'line-height:21.0pt'
  id=3D40e29f83-e2ae-4975-8fdc-138f3237da38
  data-old-attributes=3D"&quot;align&quot;:&quot;undefined&quot;;"
  data-changed-attributes=3Dalign><span style=3D'font-size:11.5pt;color:#3E3=
D40'>0.88
  (0.74&nbsp;to 1.04)<o:p></o:p></span></p>
  </td>
  <td valign=3Dtop style=3D'border:none;border-right:solid windowtext 1.0pt;
  mso-border-top-alt:solid windowtext .5pt;mso-border-top-alt:solid windowte=
xt .5pt;
  mso-border-right-alt:solid windowtext .5pt;padding:.75pt .75pt .75pt .75pt=
;
  border-top:border-bottom: none border-left: none border-right: 1px solid #=
000000 padding-top: 0.18cm padding-bottom: 0cm padding-left: 0cm padding-rig=
ht: 0.18cm'
  data-original-border=3D"border-top: 1.00pt solid #000000 border-bottom: no=
ne border-left: none border-right: 1px solid #000000"
  data-original-padding=3D" padding-top: 0.18cm padding-bottom: 0cm padding-=
left: 0cm padding-right: 0.18cm"
  id=3D428e3b7a-c61c-45fa-8f30-b78cb61b22c0
  data-old-attributes=3D"&quot;align&quot;:&quot;undefined&quot;;&quot;valig=
n&quot;:&quot;top&quot;;&quot;data-col-index&quot;:&quot;4&quot;"
  data-changed-attributes=3D"align,valign,data-col-index" data-col-index=3D4
  data-row-index=3D2>
  <p class=3DMsoNormal style=3D'line-height:21.0pt'
  id=3D8dbea190-6d61-4c76-ad6b-641d45569147
  data-old-attributes=3D"&quot;align&quot;:&quot;undefined&quot;;"
  data-changed-attributes=3Dalign><span style=3D'font-size:11.5pt;color:#3E3=
D40'>.11<o:p></o:p></span></p>
  </td>
  <td valign=3Dtop style=3D'border:none;mso-border-top-alt:solid windowtext =
.5pt;
  mso-border-left-alt:solid windowtext .5pt;padding:.75pt .75pt .75pt .75pt;
  border-top:border-bottom: none border-left: 1px solid #000000 border-right=
: none padding-top: 0.18cm padding-bottom: 0cm padding-left: 0.18cm padding-=
right: 0cm'
  data-original-border=3D"border-top: 1.00pt solid #000000 border-bottom: no=
ne border-left: 1px solid #000000 border-right: none"
  data-original-padding=3D" padding-top: 0.18cm padding-bottom: 0cm padding-=
left: 0.18cm padding-right: 0cm"
  id=3D21da232d-84f6-461b-97f3-8a63d6b07933
  data-old-attributes=3D"&quot;align&quot;:&quot;undefined&quot;;&quot;valig=
n&quot;:&quot;top&quot;;&quot;data-col-index&quot;:&quot;5&quot;"
  data-changed-attributes=3D"align,valign,data-col-index" data-col-index=3D5
  data-row-index=3D2>
  <p class=3DMsoNormal style=3D'line-height:21.0pt'
  id=3D50cb524b-a79b-436e-b72c-e73d8f0154fa
  data-old-attributes=3D"&quot;align&quot;:&quot;undefined&quot;;"
  data-changed-attributes=3Dalign><span style=3D'font-size:11.5pt;color:#3E3=
D40'>0.85
  (0.72 to 1.01)<o:p></o:p></span></p>
  </td>
  <td valign=3Dtop style=3D'border:none;mso-border-top-alt:solid windowtext =
.5pt;
  padding:.75pt .75pt .75pt .75pt;border-top:border-bottom: none border-left=
: none border-right: none padding-top: 0.18cm padding-bottom: 0cm padding-le=
ft: 0cm padding-right: 0cm'
  data-original-border=3D"border-top: 1.00pt solid #000000 border-bottom: no=
ne border-left: none border-right: none"
  data-original-padding=3D" padding-top: 0.18cm padding-bottom: 0cm padding-=
left: 0cm padding-right: 0cm"
  id=3D35a26d9c-04cd-4bf6-b361-a582dac5093e
  data-old-attributes=3D"&quot;align&quot;:&quot;undefined&quot;;&quot;valig=
n&quot;:&quot;top&quot;;&quot;data-col-index&quot;:&quot;7&quot;"
  data-changed-attributes=3D"align,valign,data-col-index" data-col-index=3D7
  data-row-index=3D2>
  <p class=3DMsoNormal style=3D'line-height:21.0pt'
  id=3D797b5790-d8c9-4da4-a000-0ba6ddd49787
  data-old-attributes=3D"&quot;align&quot;:&quot;undefined&quot;;"
  data-changed-attributes=3Dalign><span style=3D'font-size:11.5pt;color:#3E3=
D40'>.04<o:p></o:p></span></p>
  </td>
 </tr>
 <tr style=3D'mso-yfti-irow:4' id=3D706947c0-542e-4e97-9988-4aa22a904ba3>
  <td valign=3Dtop style=3D'border:none;border-right:solid windowtext 1.0pt;
  mso-border-right-alt:solid windowtext .5pt;padding:.75pt .75pt .75pt .75pt=
;
  border-top:border-bottom: none border-left: none border-right: 1px solid #=
000000 padding-top: 0cm padding-bottom: 0cm padding-left: 0cm padding-right:=
 0.18cm'
  data-original-border=3D"border-top: none border-bottom: none border-left: =
none border-right: 1px solid #000000"
  data-original-padding=3D" padding-top: 0cm padding-bottom: 0cm padding-lef=
t: 0cm padding-right: 0.18cm"
  id=3Dad4e4be0-950c-4afe-a6c7-c03e4fa06710
  data-old-attributes=3D"&quot;valign&quot;:&quot;undefined&quot;;&quot;data=
-col-index&quot;:&quot;1&quot;"
  data-changed-attributes=3D"valign,data-col-index" data-col-index=3D1
  data-row-index=3D3>
  <p class=3DMsoNormal style=3D'line-height:21.0pt'
  id=3Da53e808b-5706-4b92-872b-961ab776ffd9><span style=3D'font-size:11.5pt;
  color:#3E3D40'>Age<o:p></o:p></span></p>
  </td>
  <td valign=3Dtop style=3D'border:none;mso-border-left-alt:solid windowtext=
 .5pt;
  padding:.75pt .75pt .75pt .75pt;border-top:border-bottom: none border-left=
: 1px solid #000000 border-right: none padding-top: 0cm padding-bottom: 0cm =
padding-left: 0.18cm padding-right: 0cm'
  data-original-border=3D"border-top: none border-bottom: none border-left: =
1px solid #000000 border-right: none"
  data-original-padding=3D" padding-top: 0cm padding-bottom: 0cm padding-lef=
t: 0.18cm padding-right: 0cm"
  id=3De9be0539-1a4f-4870-bb1d-d36b04993039
  data-old-attributes=3D"&quot;align&quot;:&quot;undefined&quot;;&quot;valig=
n&quot;:&quot;top&quot;;&quot;data-col-index&quot;:&quot;2&quot;"
  data-changed-attributes=3D"align,valign,data-col-index" data-col-index=3D2
  data-row-index=3D3>
  <p class=3DMsoNormal style=3D'line-height:21.0pt'
  id=3D1953cacd-d972-45f1-a3ed-a78918340894
  data-old-attributes=3D"&quot;align&quot;:&quot;undefined&quot;;"
  data-changed-attributes=3Dalign><span style=3D'font-size:11.5pt;color:#3E3=
D40'>0.99
  (0.95&nbsp;to 1.04)<o:p></o:p></span></p>
  </td>
  <td valign=3Dtop style=3D'border:none;border-right:solid windowtext 1.0pt;
  mso-border-right-alt:solid windowtext .5pt;padding:.75pt .75pt .75pt .75pt=
;
  border-top:border-bottom: none border-left: none border-right: 1px solid #=
000000 padding-top: 0cm padding-bottom: 0cm padding-left: 0cm padding-right:=
 0.18cm'
  data-original-border=3D"border-top: none border-bottom: none border-left: =
none border-right: 1px solid #000000"
  data-original-padding=3D" padding-top: 0cm padding-bottom: 0cm padding-lef=
t: 0cm padding-right: 0.18cm"
  id=3Dc57b0ac0-85c9-4f6f-8827-cdcb12f999b0
  data-old-attributes=3D"&quot;align&quot;:&quot;undefined&quot;;&quot;valig=
n&quot;:&quot;top&quot;;&quot;data-col-index&quot;:&quot;4&quot;"
  data-changed-attributes=3D"align,valign,data-col-index" data-col-index=3D4
  data-row-index=3D3>
  <p class=3DMsoNormal style=3D'line-height:21.0pt'
  id=3De13e3240-48be-49cb-aa2d-5a0d6c0a51e4
  data-old-attributes=3D"&quot;align&quot;:&quot;undefined&quot;;"
  data-changed-attributes=3Dalign><span style=3D'font-size:11.5pt;color:#3E3=
D40'>.66<o:p></o:p></span></p>
  </td>
  <td valign=3Dtop style=3D'border:none;mso-border-left-alt:solid windowtext=
 .5pt;
  padding:.75pt .75pt .75pt .75pt;border-top:border-bottom: none border-left=
: 1px solid #000000 border-right: none padding-top: 0cm padding-bottom: 0cm =
padding-left: 0.18cm padding-right: 0cm'
  data-original-border=3D"border-top: none border-bottom: none border-left: =
1px solid #000000 border-right: none"
  data-original-padding=3D" padding-top: 0cm padding-bottom: 0cm padding-lef=
t: 0.18cm padding-right: 0cm"
  id=3D593ef870-e8c4-448e-bfa7-45670a60a271
  data-old-attributes=3D"&quot;align&quot;:&quot;undefined&quot;;&quot;valig=
n&quot;:&quot;top&quot;;&quot;data-col-index&quot;:&quot;5&quot;"
  data-changed-attributes=3D"align,valign,data-col-index" data-col-index=3D5
  data-row-index=3D3>
  <p class=3DMsoNormal style=3D'line-height:21.0pt'
  id=3D65b2d730-8269-472c-b99c-1e54aa4cb311
  data-old-attributes=3D"&quot;align&quot;:&quot;undefined&quot;;"
  data-changed-attributes=3Dalign><span style=3D'font-size:11.5pt;color:#3E3=
D40'>0.99
  (0.95 to 1.04)<o:p></o:p></span></p>
  </td>
  <td valign=3Dtop style=3D'padding:.75pt .75pt .75pt .75pt;border:padding: =
0cm'
  data-original-border=3D"border: none" data-original-padding=3D" padding: 0=
cm"
  id=3D95bb973e-be42-4b7a-b922-8b17b96cee3a
  data-old-attributes=3D"&quot;align&quot;:&quot;undefined&quot;;&quot;valig=
n&quot;:&quot;top&quot;;&quot;data-col-index&quot;:&quot;7&quot;"
  data-changed-attributes=3D"align,valign,data-col-index" data-col-index=3D7
  data-row-index=3D3>
  <p class=3DMsoNormal style=3D'line-height:21.0pt'
  id=3Ddf2af45a-49e9-4d6c-8253-bb0948a52ecf
  data-old-attributes=3D"&quot;align&quot;:&quot;undefined&quot;;"
  data-changed-attributes=3Dalign><span style=3D'font-size:11.5pt;color:#3E3=
D40'>.66<o:p></o:p></span></p>
  </td>
 </tr>
 <tr style=3D'mso-yfti-irow:5' id=3Df8ced191-597d-4839-bbdd-b41540264dba>
  <td valign=3Dtop style=3D'border:none;border-right:solid windowtext 1.0pt;
  mso-border-right-alt:solid windowtext .5pt;padding:.75pt .75pt .75pt .75pt=
;
  border-top:border-bottom: none border-left: none border-right: 1px solid #=
000000 padding-top: 0cm padding-bottom: 0cm padding-left: 0cm padding-right:=
 0.18cm'
  data-original-border=3D"border-top: none border-bottom: none border-left: =
none border-right: 1px solid #000000"
  data-original-padding=3D" padding-top: 0cm padding-bottom: 0cm padding-lef=
t: 0cm padding-right: 0.18cm"
  id=3D3c7ee5ee-a678-4330-a887-e818b2eb80ce
  data-old-attributes=3D"&quot;valign&quot;:&quot;undefined&quot;;&quot;data=
-col-index&quot;:&quot;1&quot;"
  data-changed-attributes=3D"valign,data-col-index" data-col-index=3D1
  data-row-index=3D4>
  <p class=3DMsoNormal style=3D'line-height:21.0pt'
  id=3D6775b6dc-7653-4b40-8061-19aef9d489ed><span style=3D'font-size:11.5pt;
  color:#3E3D40'>Gender<o:p></o:p></span></p>
  </td>
  <td valign=3Dtop style=3D'border:none;mso-border-left-alt:solid windowtext=
 .5pt;
  padding:.75pt .75pt .75pt .75pt;border-top:border-bottom: none border-left=
: 1px solid #000000 border-right: none padding-top: 0cm padding-bottom: 0cm =
padding-left: 0.18cm padding-right: 0cm'
  data-original-border=3D"border-top: none border-bottom: none border-left: =
1px solid #000000 border-right: none"
  data-original-padding=3D" padding-top: 0cm padding-bottom: 0cm padding-lef=
t: 0.18cm padding-right: 0cm"
  id=3Df4f12306-75eb-4280-8b88-c3f76f618c0e
  data-old-attributes=3D"&quot;align&quot;:&quot;undefined&quot;;&quot;valig=
n&quot;:&quot;top&quot;;&quot;data-col-index&quot;:&quot;2&quot;"
  data-changed-attributes=3D"align,valign,data-col-index" data-col-index=3D2
  data-row-index=3D4>
  <p class=3DMsoNormal style=3D'line-height:21.0pt'
  id=3Dd3537f47-4b90-4c66-8dac-72fca4e7bea6
  data-old-attributes=3D"&quot;align&quot;:&quot;undefined&quot;;"
  data-changed-attributes=3Dalign><span style=3D'font-size:11.5pt;color:#3E3=
D40'>0.63
  (0.48 to 0.83)<o:p></o:p></span></p>
  </td>
  <td valign=3Dtop style=3D'border:none;border-right:solid windowtext 1.0pt;
  mso-border-right-alt:solid windowtext .5pt;padding:.75pt .75pt .75pt .75pt=
;
  border-top:border-bottom: none border-left: none border-right: 1px solid #=
000000 padding-top: 0cm padding-bottom: 0cm padding-left: 0cm padding-right:=
 0.18cm'
  data-original-border=3D"border-top: none border-bottom: none border-left: =
none border-right: 1px solid #000000"
  data-original-padding=3D" padding-top: 0cm padding-bottom: 0cm padding-lef=
t: 0cm padding-right: 0.18cm"
  id=3D98cae15c-680d-448e-9a90-d1f93611601a
  data-old-attributes=3D"&quot;align&quot;:&quot;undefined&quot;;&quot;valig=
n&quot;:&quot;top&quot;;&quot;data-col-index&quot;:&quot;4&quot;"
  data-changed-attributes=3D"align,valign,data-col-index" data-col-index=3D4
  data-row-index=3D4>
  <p class=3DMsoNormal style=3D'line-height:21.0pt'
  id=3Dd30b1f14-9e48-4188-9bb5-f66d83886f9c
  data-old-attributes=3D"&quot;align&quot;:&quot;undefined&quot;;"
  data-changed-attributes=3Dalign><span data-cid=3D7fd06093-89e0-47f9-b633-8=
2be82a4a7ac
  title=3D"changed from '&amp;lt;' to '&amp;lt;'" data-track-detail=3D""
  data-tag-desc=3D"VAR,OPR,VAL,OPRS,VALS,UNT" data-tag-type=3DOPR data-offse=
t=3D0
  data-match=3D"&amp;lt;.001" data-replace=3D"&lt;" data-pattern=3D"&lt;"
  data-tag-index=3D"27_1" data-function=3DaddTrackChanges data-time=3D"" dat=
a-username=3D""
  data-userid=3D"" id=3D7fd06093-89e0-47f9-b633-82be82a4a7ac><span
  class=3Djrnlpatterns><span style=3D'font-size:11.5pt;color:#3E3D40'>&lt;<s=
pan
  data-cid=3D70202538-8a5b-47b4-a523-d26e8f29476e
  title=3D"changed from '.001' to '.001'" data-track-detail=3D"" data-tag-de=
sc=3D"VAR,OPR,VAL,OPRS,VALS,UNT"
  data-tag-type=3DVAL data-offset=3D1 data-match=3D"&amp;lt;.001" data-repla=
ce=3D.001
  data-pattern=3D"$3" data-tag-index=3D"27_1" data-function=3DaddTrackChange=
s
  data-time=3D"" data-username=3D"" data-userid=3D""
  id=3D70202538-8a5b-47b4-a523-d26e8f29476e></span></span><span
  class=3Djrnlpatterns><span style=3D'font-size:11.5pt'>.001</span></span></=
span></span><span
  style=3D'font-size:11.5pt;color:#3E3D40'><o:p></o:p></span></p>
  </td>
  <td valign=3Dtop style=3D'border:none;mso-border-left-alt:solid windowtext=
 .5pt;
  padding:.75pt .75pt .75pt .75pt;border-top:border-bottom: none border-left=
: 1px solid #000000 border-right: none padding-top: 0cm padding-bottom: 0cm =
padding-left: 0.18cm padding-right: 0cm'
  data-original-border=3D"border-top: none border-bottom: none border-left: =
1px solid #000000 border-right: none"
  data-original-padding=3D" padding-top: 0cm padding-bottom: 0cm padding-lef=
t: 0.18cm padding-right: 0cm"
  id=3D14d61169-6b86-475a-ba2c-20b78878979c
  data-old-attributes=3D"&quot;align&quot;:&quot;undefined&quot;;&quot;valig=
n&quot;:&quot;top&quot;;&quot;data-col-index&quot;:&quot;5&quot;"
  data-changed-attributes=3D"align,valign,data-col-index" data-col-index=3D5
  data-row-index=3D4>
  <p class=3DMsoNormal style=3D'line-height:21.0pt'
  id=3Ddc6a06a4-9a9e-4a55-a3ef-c257bb1b3a6c
  data-old-attributes=3D"&quot;align&quot;:&quot;undefined&quot;;"
  data-changed-attributes=3Dalign><span style=3D'font-size:11.5pt;color:#3E3=
D40'>0.63
  (0.48 to 0.83)<o:p></o:p></span></p>
  </td>
  <td valign=3Dtop style=3D'padding:.75pt .75pt .75pt .75pt;border:padding: =
0cm'
  data-original-border=3D"border: none" data-original-padding=3D" padding: 0=
cm"
  id=3Dd3e1dc1f-5e9e-4e85-b267-4a2793cead50
  data-old-attributes=3D"&quot;align&quot;:&quot;undefined&quot;;&quot;valig=
n&quot;:&quot;top&quot;;&quot;data-col-index&quot;:&quot;7&quot;"
  data-changed-attributes=3D"align,valign,data-col-index" data-col-index=3D7
  data-row-index=3D4>
  <p class=3DMsoNormal style=3D'line-height:21.0pt'
  id=3Db2f4f733-96ad-4d5f-9577-862a42999daf
  data-old-attributes=3D"&quot;align&quot;:&quot;undefined&quot;;"
  data-changed-attributes=3Dalign><span data-cid=3D7a1e93d5-6736-4a21-a28b-2=
d281d677e48
  title=3D"changed from '&amp;lt;' to '&amp;lt;'" data-track-detail=3D""
  data-tag-desc=3D"VAR,OPR,VAL,OPRS,VALS,UNT" data-tag-type=3DOPR data-offse=
t=3D0
  data-match=3D"&amp;lt;.001" data-replace=3D"&lt;" data-pattern=3D"&lt;"
  data-tag-index=3D"30_1" data-function=3DaddTrackChanges data-time=3D"" dat=
a-username=3D""
  data-userid=3D"" id=3D7a1e93d5-6736-4a21-a28b-2d281d677e48><span
  class=3Djrnlpatterns><span style=3D'font-size:11.5pt;color:#3E3D40'>&lt;<s=
pan
  data-cid=3Dfc2f250c-92bc-45e6-88b4-1eba2f9420cd
  title=3D"changed from '.001' to '.001'" data-track-detail=3D"" data-tag-de=
sc=3D"VAR,OPR,VAL,OPRS,VALS,UNT"
  data-tag-type=3DVAL data-offset=3D1 data-match=3D"&amp;lt;.001" data-repla=
ce=3D.001
  data-pattern=3D"$3" data-tag-index=3D"30_1" data-function=3DaddTrackChange=
s
  data-time=3D"" data-username=3D"" data-userid=3D""
  id=3Dfc2f250c-92bc-45e6-88b4-1eba2f9420cd></span></span><span
  class=3Djrnlpatterns><span style=3D'font-size:11.5pt'>.001</span></span></=
span></span><span
  style=3D'font-size:11.5pt;color:#3E3D40'><o:p></o:p></span></p>
  </td>
 </tr>
 <tr style=3D'mso-yfti-irow:6' id=3D19cb7a57-4cf1-4aaa-b29e-2d9ba70988d9>
  <td valign=3Dtop style=3D'border:none;border-right:solid windowtext 1.0pt;
  mso-border-right-alt:solid windowtext .5pt;padding:.75pt .75pt .75pt .75pt=
;
  border-top:border-bottom: none border-left: none border-right: 1px solid #=
000000 padding-top: 0cm padding-bottom: 0cm padding-left: 0cm padding-right:=
 0.18cm'
  data-original-border=3D"border-top: none border-bottom: none border-left: =
none border-right: 1px solid #000000"
  data-original-padding=3D" padding-top: 0cm padding-bottom: 0cm padding-lef=
t: 0cm padding-right: 0.18cm"
  id=3Da0f72917-a094-4b11-8a61-011c1cbcf32c
  data-old-attributes=3D"&quot;valign&quot;:&quot;undefined&quot;;&quot;data=
-col-index&quot;:&quot;1&quot;"
  data-changed-attributes=3D"valign,data-col-index" data-col-index=3D1
  data-row-index=3D5>
  <p class=3DMsoNormal style=3D'line-height:21.0pt'
  id=3D02e44240-2afe-41d3-a3b9-4d6b6da60693><span style=3D'font-size:11.5pt;
  color:#3E3D40'>Online racism<o:p></o:p></span></p>
  </td>
  <td valign=3Dtop style=3D'border:none;mso-border-left-alt:solid windowtext=
 .5pt;
  padding:.75pt .75pt .75pt .75pt;border-top:border-bottom: none border-left=
: 1px solid #000000 border-right: none padding-top: 0cm padding-bottom: 0cm =
padding-left: 0.18cm padding-right: 0cm'
  data-original-border=3D"border-top: none border-bottom: none border-left: =
1px solid #000000 border-right: none"
  data-original-padding=3D" padding-top: 0cm padding-bottom: 0cm padding-lef=
t: 0.18cm padding-right: 0cm"
  id=3D3ddd148a-7744-44b3-8cc9-328238715839
  data-old-attributes=3D"&quot;align&quot;:&quot;undefined&quot;;&quot;valig=
n&quot;:&quot;top&quot;;&quot;data-col-index&quot;:&quot;2&quot;"
  data-changed-attributes=3D"align,valign,data-col-index" data-col-index=3D2
  data-row-index=3D5>
  <p class=3DMsoNormal style=3D'line-height:21.0pt'
  id=3D07abfd7a-c7e0-4db6-903f-a1277135b90a
  data-old-attributes=3D"&quot;align&quot;:&quot;undefined&quot;;"
  data-changed-attributes=3Dalign><span style=3D'font-size:11.5pt;color:#3E3=
D40'>1.72
  (1.42 to 2.08)<o:p></o:p></span></p>
  </td>
  <td valign=3Dtop style=3D'border:none;border-right:solid windowtext 1.0pt;
  mso-border-right-alt:solid windowtext .5pt;padding:.75pt .75pt .75pt .75pt=
;
  border-top:border-bottom: none border-left: none border-right: 1px solid #=
000000 padding-top: 0cm padding-bottom: 0cm padding-left: 0cm padding-right:=
 0.18cm'
  data-original-border=3D"border-top: none border-bottom: none border-left: =
none border-right: 1px solid #000000"
  data-original-padding=3D" padding-top: 0cm padding-bottom: 0cm padding-lef=
t: 0cm padding-right: 0.18cm"
  id=3D6f3cfd01-b905-4709-ba36-d8161a455ebd
  data-old-attributes=3D"&quot;align&quot;:&quot;undefined&quot;;&quot;valig=
n&quot;:&quot;top&quot;;&quot;data-col-index&quot;:&quot;4&quot;"
  data-changed-attributes=3D"align,valign,data-col-index" data-col-index=3D4
  data-row-index=3D5>
  <p class=3DMsoNormal style=3D'line-height:21.0pt'
  id=3D3bbe9a3d-2a49-4a53-9ea0-b7d746af6823
  data-old-attributes=3D"&quot;align&quot;:&quot;undefined&quot;;"
  data-changed-attributes=3Dalign><span data-cid=3Ddd738d74-7238-406f-9673-d=
78f06974b69
  title=3D"changed from '&amp;lt;' to '&amp;lt;'" data-track-detail=3D""
  data-tag-desc=3D"VAR,OPR,VAL,OPRS,VALS,UNT" data-tag-type=3DOPR data-offse=
t=3D0
  data-match=3D"&amp;lt;.001" data-replace=3D"&lt;" data-pattern=3D"&lt;"
  data-tag-index=3D"34_1" data-function=3DaddTrackChanges data-time=3D"" dat=
a-username=3D""
  data-userid=3D"" id=3Ddd738d74-7238-406f-9673-d78f06974b69><span
  class=3Djrnlpatterns><span style=3D'font-size:11.5pt;color:#3E3D40'>&lt;<s=
pan
  data-cid=3Df8adb300-c148-40f7-bae2-c254515b1215
  title=3D"changed from '.001' to '.001'" data-track-detail=3D"" data-tag-de=
sc=3D"VAR,OPR,VAL,OPRS,VALS,UNT"
  data-tag-type=3DVAL data-offset=3D1 data-match=3D"&amp;lt;.001" data-repla=
ce=3D.001
  data-pattern=3D"$3" data-tag-index=3D"34_1" data-function=3DaddTrackChange=
s
  data-time=3D"" data-username=3D"" data-userid=3D""
  id=3Df8adb300-c148-40f7-bae2-c254515b1215></span></span><span
  class=3Djrnlpatterns><span style=3D'font-size:11.5pt'>.001</span></span></=
span></span><span
  style=3D'font-size:11.5pt;color:#3E3D40'><o:p></o:p></span></p>
  </td>
  <td valign=3Dtop style=3D'border:none;mso-border-left-alt:solid windowtext=
 .5pt;
  padding:.75pt .75pt .75pt .75pt;border-top:border-bottom: none border-left=
: 1px solid #000000 border-right: none padding-top: 0cm padding-bottom: 0cm =
padding-left: 0.18cm padding-right: 0cm'
  data-original-border=3D"border-top: none border-bottom: none border-left: =
1px solid #000000 border-right: none"
  data-original-padding=3D" padding-top: 0cm padding-bottom: 0cm padding-lef=
t: 0.18cm padding-right: 0cm"
  id=3D92de0c8b-08d7-4285-8db3-b48079dfafe2
  data-old-attributes=3D"&quot;align&quot;:&quot;undefined&quot;;&quot;valig=
n&quot;:&quot;top&quot;;&quot;data-col-index&quot;:&quot;5&quot;"
  data-changed-attributes=3D"align,valign,data-col-index" data-col-index=3D5
  data-row-index=3D5>
  <p class=3DMsoNormal style=3D'line-height:21.0pt'
  id=3Da37957c4-bbfb-49cf-963d-1e2519005a23
  data-old-attributes=3D"&quot;align&quot;:&quot;undefined&quot;;"
  data-changed-attributes=3Dalign><span style=3D'font-size:11.5pt;color:#3E3=
D40'>1.84
  (1.53 to 2.21)<o:p></o:p></span></p>
  </td>
  <td valign=3Dtop style=3D'padding:.75pt .75pt .75pt .75pt;border:padding: =
0cm'
  data-original-border=3D"border: none" data-original-padding=3D" padding: 0=
cm"
  id=3Da69d0873-2b01-4d7c-889f-d0d1868e633d
  data-old-attributes=3D"&quot;align&quot;:&quot;undefined&quot;;&quot;valig=
n&quot;:&quot;top&quot;;&quot;data-col-index&quot;:&quot;7&quot;"
  data-changed-attributes=3D"align,valign,data-col-index" data-col-index=3D7
  data-row-index=3D5>
  <p class=3DMsoNormal style=3D'line-height:21.0pt'
  id=3Dd290a6ef-2801-4f4b-abdf-d5e9e2772b43
  data-old-attributes=3D"&quot;align&quot;:&quot;undefined&quot;;"
  data-changed-attributes=3Dalign><span data-cid=3Dc2c9eb0b-0c65-492d-8295-e=
a8b3031cdf6
  title=3D"changed from '&amp;lt;' to '&amp;lt;'" data-track-detail=3D""
  data-tag-desc=3D"VAR,OPR,VAL,OPRS,VALS,UNT" data-tag-type=3DOPR data-offse=
t=3D0
  data-match=3D"&amp;lt;.001" data-replace=3D"&lt;" data-pattern=3D"&lt;"
  data-tag-index=3D"37_1" data-function=3DaddTrackChanges data-time=3D"" dat=
a-username=3D""
  data-userid=3D"" id=3Dc2c9eb0b-0c65-492d-8295-ea8b3031cdf6><span
  class=3Djrnlpatterns><span style=3D'font-size:11.5pt;color:#3E3D40'>&lt;<s=
pan
  data-cid=3Db3d90a16-08c7-42d6-86f7-0c4eb0c7308b
  title=3D"changed from '.001' to '.001'" data-track-detail=3D"" data-tag-de=
sc=3D"VAR,OPR,VAL,OPRS,VALS,UNT"
  data-tag-type=3DVAL data-offset=3D1 data-match=3D"&amp;lt;.001" data-repla=
ce=3D.001
  data-pattern=3D"$3" data-tag-index=3D"37_1" data-function=3DaddTrackChange=
s
  data-time=3D"" data-username=3D"" data-userid=3D""
  id=3Db3d90a16-08c7-42d6-86f7-0c4eb0c7308b></span></span><span
  class=3Djrnlpatterns><span style=3D'font-size:11.5pt'>.001</span></span></=
span></span><span
  style=3D'font-size:11.5pt;color:#3E3D40'><o:p></o:p></span></p>
  </td>
 </tr>
 <tr style=3D'mso-yfti-irow:7' id=3D2c77e8e0-37bc-4578-98ad-56664ccc2792>
  <td valign=3Dtop style=3D'border:none;border-right:solid windowtext 1.0pt;
  mso-border-right-alt:solid windowtext .5pt;padding:.75pt .75pt .75pt .75pt=
;
  border-top:border-bottom: none border-left: none border-right: 1px solid #=
000000 padding-top: 0cm padding-bottom: 0cm padding-left: 0cm padding-right:=
 0.18cm'
  data-original-border=3D"border-top: none border-bottom: none border-left: =
none border-right: 1px solid #000000"
  data-original-padding=3D" padding-top: 0cm padding-bottom: 0cm padding-lef=
t: 0cm padding-right: 0.18cm"
  id=3D0e43a402-63bb-4360-ab3a-e3c05bcf6b6e
  data-old-attributes=3D"&quot;valign&quot;:&quot;undefined&quot;;&quot;data=
-col-index&quot;:&quot;1&quot;"
  data-changed-attributes=3D"valign,data-col-index" data-col-index=3D1
  data-row-index=3D6>
  <p class=3DMsoNormal style=3D'line-height:21.0pt'
  id=3D5cf9fe79-22f0-41f3-83b2-96fafc3d7c64><span style=3D'font-size:11.5pt;
  color:#3E3D40'>Mental health variable<o:p></o:p></span></p>
  </td>
  <td valign=3Dtop style=3D'border:none;mso-border-left-alt:solid windowtext=
 .5pt;
  padding:.75pt .75pt .75pt .75pt;border-top:border-bottom: none border-left=
: 1px solid #000000 border-right: none padding-top: 0cm padding-bottom: 0cm =
padding-left: 0.18cm padding-right: 0cm'
  data-original-border=3D"border-top: none border-bottom: none border-left: =
1px solid #000000 border-right: none"
  data-original-padding=3D" padding-top: 0cm padding-bottom: 0cm padding-lef=
t: 0.18cm padding-right: 0cm"
  id=3Db87ebf28-d2b5-4303-a3b2-1eed9eca8474
  data-old-attributes=3D"&quot;align&quot;:&quot;undefined&quot;;&quot;valig=
n&quot;:&quot;top&quot;;&quot;data-col-index&quot;:&quot;2&quot;"
  data-changed-attributes=3D"align,valign,data-col-index" data-col-index=3D2
  data-row-index=3D6>
  <p class=3DMsoNormal style=3D'line-height:21.0pt'
  id=3D6d754850-f31b-4e88-92f0-0a93a40fb3f6
  data-old-attributes=3D"&quot;align&quot;:&quot;undefined&quot;;"
  data-changed-attributes=3Dalign><span style=3D'font-size:11.5pt;color:#3E3=
D40'>2.02
  (1.52&nbsp;to 2.69)<o:p></o:p></span></p>
  </td>
  <td valign=3Dtop style=3D'border:none;border-right:solid windowtext 1.0pt;
  mso-border-right-alt:solid windowtext .5pt;padding:.75pt .75pt .75pt .75pt=
;
  border-top:border-bottom: none border-left: none border-right: 1px solid #=
000000 padding-top: 0cm padding-bottom: 0cm padding-left: 0cm padding-right:=
 0.18cm'
  data-original-border=3D"border-top: none border-bottom: none border-left: =
none border-right: 1px solid #000000"
  data-original-padding=3D" padding-top: 0cm padding-bottom: 0cm padding-lef=
t: 0cm padding-right: 0.18cm"
  id=3D745c3c94-5e33-49c7-a200-6c8c1e34f6ca
  data-old-attributes=3D"&quot;align&quot;:&quot;undefined&quot;;&quot;valig=
n&quot;:&quot;top&quot;;&quot;data-col-index&quot;:&quot;4&quot;"
  data-changed-attributes=3D"align,valign,data-col-index" data-col-index=3D4
  data-row-index=3D6>
  <p class=3DMsoNormal style=3D'line-height:21.0pt'
  id=3Dc99ca78d-b2a6-4f37-b241-f3f703561ba7
  data-old-attributes=3D"&quot;align&quot;:&quot;undefined&quot;;"
  data-changed-attributes=3Dalign><span style=3D'font-size:11.5pt;color:#3E3=
D40'>.001<o:p></o:p></span></p>
  </td>
  <td valign=3Dtop style=3D'border:none;mso-border-left-alt:solid windowtext=
 .5pt;
  padding:.75pt .75pt .75pt .75pt;border-top:border-bottom: none border-left=
: 1px solid #000000 border-right: none padding-top: 0cm padding-bottom: 0cm =
padding-left: 0.18cm padding-right: 0cm'
  data-original-border=3D"border-top: none border-bottom: none border-left: =
1px solid #000000 border-right: none"
  data-original-padding=3D" padding-top: 0cm padding-bottom: 0cm padding-lef=
t: 0.18cm padding-right: 0cm"
  id=3Dfa3c5b9a-1fcc-4ec7-9571-4b7977e6af7f
  data-old-attributes=3D"&quot;align&quot;:&quot;undefined&quot;;&quot;valig=
n&quot;:&quot;top&quot;;&quot;data-col-index&quot;:&quot;5&quot;"
  data-changed-attributes=3D"align,valign,data-col-index" data-col-index=3D5
  data-row-index=3D6>
  <p class=3DMsoNormal style=3D'line-height:21.0pt'
  id=3Db12c9c90-8cfd-4af7-a435-cac2a31110b3
  data-old-attributes=3D"&quot;align&quot;:&quot;undefined&quot;;"
  data-changed-attributes=3Dalign><span style=3D'font-size:11.5pt;color:#3E3=
D40'>1.71
  (1.28 to 2.28)<o:p></o:p></span></p>
  </td>
  <td valign=3Dtop style=3D'padding:.75pt .75pt .75pt .75pt;border:padding: =
0cm'
  data-original-border=3D"border: none" data-original-padding=3D" padding: 0=
cm"
  id=3D6f1f8fd1-4e8f-4ab0-8c86-2b78a028f383
  data-old-attributes=3D"&quot;align&quot;:&quot;undefined&quot;;&quot;valig=
n&quot;:&quot;top&quot;;&quot;data-col-index&quot;:&quot;7&quot;"
  data-changed-attributes=3D"align,valign,data-col-index" data-col-index=3D7
  data-row-index=3D6>
  <p class=3DMsoNormal style=3D'line-height:21.0pt'
  id=3D2181b176-821f-45a7-973d-3b2d4b2b8a59
  data-old-attributes=3D"&quot;align&quot;:&quot;undefined&quot;;"
  data-changed-attributes=3Dalign><span style=3D'font-size:11.5pt;color:#3E3=
D40'>.005<o:p></o:p></span></p>
  </td>
 </tr>
 <tr style=3D'mso-yfti-irow:8' id=3D92464390-376a-4ec4-b9ba-5725c994bef1>
  <td valign=3Dtop style=3D'border-top:none;border-left:none;border-bottom:s=
olid windowtext 1.0pt;
  border-right:solid windowtext 1.0pt;mso-border-bottom-alt:solid windowtext=
 .5pt;
  mso-border-right-alt:solid windowtext .5pt;padding:.75pt .75pt .75pt .75pt=
;
  border-top:border-bottom: 1.00pt solid #000000 border-left: none border-ri=
ght: 1px solid #000000 padding-top: 0cm padding-bottom: 0.18cm padding-left:=
 0cm padding-right: 0.18cm'
  data-original-border=3D"border-top: none border-bottom: 1.00pt solid #0000=
00 border-left: none border-right: 1px solid #000000"
  data-original-padding=3D" padding-top: 0cm padding-bottom: 0.18cm padding-=
left: 0cm padding-right: 0.18cm"
  id=3D68b7aaa1-b04c-47d6-a151-a352c02b00e4
  data-old-attributes=3D"&quot;valign&quot;:&quot;undefined&quot;;&quot;data=
-col-index&quot;:&quot;1&quot;"
  data-changed-attributes=3D"valign,data-col-index" data-col-index=3D1
  data-row-index=3D7>
  <p class=3DMsoNormal style=3D'line-height:21.0pt'
  id=3D343e9dd2-42bb-48e5-bdf1-9764f9a052b7><span style=3D'font-size:11.5pt;
  color:#3E3D40'>Int<sup>c<o:p></o:p></sup></span></p>
  </td>
  <td valign=3Dtop style=3D'border:none;border-bottom:solid windowtext 1.0pt=
;
  mso-border-left-alt:solid windowtext .5pt;mso-border-left-alt:solid window=
text .5pt;
  mso-border-bottom-alt:solid windowtext .5pt;padding:.75pt .75pt .75pt .75p=
t;
  border-top:border-bottom: 1.00pt solid #000000 border-left: 1px solid #000=
000 border-right: none padding-top: 0cm padding-bottom: 0.18cm padding-left:=
 0.18cm padding-right: 0cm'
  data-original-border=3D"border-top: none border-bottom: 1.00pt solid #0000=
00 border-left: 1px solid #000000 border-right: none"
  data-original-padding=3D" padding-top: 0cm padding-bottom: 0.18cm padding-=
left: 0.18cm padding-right: 0cm"
  id=3Daeb6ad41-959a-4e34-9963-c992904d43e6
  data-old-attributes=3D"&quot;align&quot;:&quot;undefined&quot;;&quot;valig=
n&quot;:&quot;top&quot;;&quot;data-col-index&quot;:&quot;2&quot;"
  data-changed-attributes=3D"align,valign,data-col-index" data-col-index=3D2
  data-row-index=3D7>
  <p class=3DMsoNormal style=3D'line-height:21.0pt'
  id=3D42e39fea-67bc-4786-80fe-22ea7d7de66e
  data-old-attributes=3D"&quot;align&quot;:&quot;undefined&quot;;"
  data-changed-attributes=3Dalign><span style=3D'font-size:11.5pt;color:#3E3=
D40'>0.90
  (0.68 to 1.17)<o:p></o:p></span></p>
  </td>
  <td valign=3Dtop style=3D'border-top:none;border-left:none;border-bottom:s=
olid windowtext 1.0pt;
  border-right:solid windowtext 1.0pt;mso-border-bottom-alt:solid windowtext=
 .5pt;
  mso-border-right-alt:solid windowtext .5pt;padding:.75pt .75pt .75pt .75pt=
;
  border-top:border-bottom: 1.00pt solid #000000 border-left: none border-ri=
ght: 1px solid #000000 padding-top: 0cm padding-bottom: 0.18cm padding-left:=
 0cm padding-right: 0.18cm'
  data-original-border=3D"border-top: none border-bottom: 1.00pt solid #0000=
00 border-left: none border-right: 1px solid #000000"
  data-original-padding=3D" padding-top: 0cm padding-bottom: 0.18cm padding-=
left: 0cm padding-right: 0.18cm"
  id=3Dcca777cd-b901-4a18-b56c-93cb5bd82fd0
  data-old-attributes=3D"&quot;align&quot;:&quot;undefined&quot;;&quot;valig=
n&quot;:&quot;top&quot;;&quot;data-col-index&quot;:&quot;4&quot;"
  data-changed-attributes=3D"align,valign,data-col-index" data-col-index=3D4
  data-row-index=3D7>
  <p class=3DMsoNormal style=3D'line-height:21.0pt'
  id=3Dac277979-9e1b-4323-bf74-67f062ff8e6b
  data-old-attributes=3D"&quot;align&quot;:&quot;undefined&quot;;"
  data-changed-attributes=3Dalign><span style=3D'font-size:11.5pt;color:#3E3=
D40'>.40<o:p></o:p></span></p>
  </td>
  <td valign=3Dtop style=3D'border:none;border-bottom:solid windowtext 1.0pt=
;
  mso-border-left-alt:solid windowtext .5pt;mso-border-left-alt:solid window=
text .5pt;
  mso-border-bottom-alt:solid windowtext .5pt;padding:.75pt .75pt .75pt .75p=
t;
  border-top:border-bottom: 1.00pt solid #000000 border-left: 1px solid #000=
000 border-right: none padding-top: 0cm padding-bottom: 0.18cm padding-left:=
 0.18cm padding-right: 0cm'
  data-original-border=3D"border-top: none border-bottom: 1.00pt solid #0000=
00 border-left: 1px solid #000000 border-right: none"
  data-original-padding=3D" padding-top: 0cm padding-bottom: 0.18cm padding-=
left: 0.18cm padding-right: 0cm"
  id=3Dff16a25c-d09d-474b-9da0-9292721554e1
  data-old-attributes=3D"&quot;align&quot;:&quot;undefined&quot;;&quot;valig=
n&quot;:&quot;top&quot;;&quot;data-col-index&quot;:&quot;5&quot;"
  data-changed-attributes=3D"align,valign,data-col-index" data-col-index=3D5
  data-row-index=3D7>
  <p class=3DMsoNormal style=3D'line-height:21.0pt'
  id=3D079d203f-9a73-40e8-96d3-326a73fbc30b
  data-old-attributes=3D"&quot;align&quot;:&quot;undefined&quot;;"
  data-changed-attributes=3Dalign><span style=3D'font-size:11.5pt;color:#3E3=
D40'>0.81
  (0.61 to 1.06)<o:p></o:p></span></p>
  </td>
  <td valign=3Dtop style=3D'border:none;border-bottom:solid windowtext 1.0pt=
;
  mso-border-bottom-alt:solid windowtext .5pt;padding:.75pt .75pt .75pt .75p=
t;
  border-top:border-bottom: 1.00pt solid #000000 border-left: none border-ri=
ght: none padding-top: 0cm padding-bottom: 0.18cm padding-left: 0cm padding-=
right: 0cm'
  data-original-border=3D"border-top: none border-bottom: 1.00pt solid #0000=
00 border-left: none border-right: none"
  data-original-padding=3D" padding-top: 0cm padding-bottom: 0.18cm padding-=
left: 0cm padding-right: 0cm"
  id=3D63358e86-af5b-4368-89cd-dd9cfaee67c0
  data-old-attributes=3D"&quot;align&quot;:&quot;undefined&quot;;&quot;valig=
n&quot;:&quot;top&quot;;&quot;data-col-index&quot;:&quot;7&quot;"
  data-changed-attributes=3D"align,valign,data-col-index" data-col-index=3D7
  data-row-index=3D7>
  <p class=3DMsoNormal style=3D'line-height:21.0pt'
  id=3De99b21be-2654-45ff-9ad8-e2ab63a30e7f
  data-old-attributes=3D"&quot;align&quot;:&quot;undefined&quot;;"
  data-changed-attributes=3Dalign><span style=3D'font-size:11.5pt;color:#3E3=
D40'>.08<o:p></o:p></span></p>
  </td>
 </tr>
 <tr style=3D'mso-yfti-irow:9;height:11.25pt'
  id=3D7026017b-afbd-48e9-8137-b8c54ffe1715>
  <td colspan=3D5 valign=3Dtop style=3D'border:none;border-bottom:solid wind=
owtext 1.0pt;
  mso-border-top-alt:solid windowtext .5pt;mso-border-top-alt:solid windowte=
xt .5pt;
  mso-border-bottom-alt:solid windowtext .5pt;padding:.75pt .75pt .75pt .75p=
t;
  height:11.25pt;border-top:border-bottom: 1.00pt solid #000000 border-left:=
 none border-right: none padding: 0.18cm 0cm'
  data-original-border=3D"border-top: 1.00pt solid #000000 border-bottom: 1.=
00pt solid #000000 border-left: none border-right: none"
  data-original-padding=3D" padding: 0.18cm 0cm"
  id=3D23611eac-af19-47e6-a911-a12a3d019e25
  data-old-attributes=3D"&quot;data-col-index&quot;:&quot;undefined&quot;;&q=
uot;valign&quot;:&quot;top&quot;;&quot;colspan&quot;:&quot;7&quot;"
  data-changed-attributes=3Ddata-col-index data-col-index=3D1 data-row-index=
=8>
  <p class=3DMsoNormal style=3D'line-height:21.0pt'
  id=3D8d6fdc9b-efc9-4847-93ef-dbf48275fff8><b><span style=3D'font-size:11.5=
pt;
  color:#3E3D40'>Outcome:</span></b><span style=3D'font-size:11.5pt;color:#3=
E3D40'>
  frequency of online mental health communication<o:p></o:p></span></p>
  </td>
 </tr>
 <tr style=3D'mso-yfti-irow:10' id=3D678c4702-ad8f-4704-b053-d2e12d039eb1>
  <td valign=3Dtop style=3D'border:none;border-bottom:solid windowtext 1.0pt=
;
  mso-border-top-alt:solid windowtext .5pt;mso-border-top-alt:solid windowte=
xt .5pt;
  mso-border-bottom-alt:solid windowtext .5pt;padding:.75pt .75pt .75pt .75p=
t;
  border-top:border-bottom: 1.00pt solid #000000 border-left: none border-ri=
ght: none padding: 0.18cm 0cm'
  data-original-border=3D"border-top: 1.00pt solid #000000 border-bottom: 1.=
00pt solid #000000 border-left: none border-right: none"
  data-original-padding=3D" padding: 0.18cm 0cm"
  id=3Da0b37c16-8650-4cb7-b4a0-ed2b5c5392e5
  data-old-attributes=3D"&quot;valign&quot;:&quot;undefined&quot;;&quot;data=
-col-index&quot;:&quot;1&quot;"
  data-changed-attributes=3D"valign,data-col-index" data-col-index=3D1
  data-row-index=3D9></td>
  <td valign=3Dtop style=3D'border:none;border-bottom:solid windowtext 1.0pt=
;
  mso-border-top-alt:solid windowtext .5pt;mso-border-top-alt:solid windowte=
xt .5pt;
  mso-border-bottom-alt:solid windowtext .5pt;padding:.75pt .75pt .75pt .75p=
t;
  border-top:border-bottom: 1.00pt solid #000000 border-left: none border-ri=
ght: none padding: 0.18cm 0cm'
  data-original-border=3D"border-top: 1.00pt solid #000000 border-bottom: 1.=
00pt solid #000000 border-left: none border-right: none"
  data-original-padding=3D" padding: 0.18cm 0cm"
  id=3Dfd970fca-8336-4edf-951d-de39533358c7
  data-old-attributes=3D"&quot;align&quot;:&quot;undefined&quot;;&quot;valig=
n&quot;:&quot;top&quot;;&quot;data-col-index&quot;:&quot;2&quot;"
  data-changed-attributes=3D"align,valign,data-col-index" data-col-index=3D2
  data-row-index=3D9>
  <p class=3DMsoNormal style=3D'line-height:21.0pt'
  id=3D0e4c506e-2f6e-4c94-a36f-3932649340be
  data-old-attributes=3D"&quot;align&quot;:&quot;undefined&quot;;"
  data-changed-attributes=3Dalign><b><span style=3D'font-size:11.5pt;font-fa=
mily:
  "Cambria Math",serif;mso-bidi-font-family:"Cambria Math";color:#3E3D40'>&#=
120573;<sup>b</sup></span></b><b><span
  style=3D'font-size:11.5pt;color:#3E3D40'> (<span class=3Djrnlpatterns><spa=
n
  data-cid=3Dca665135-34ec-47f9-abf6-c150d62adbea title=3DVAL data-track-det=
ail=3D""
  data-tag-desc=3D"VAL,UNT" data-tag-type=3DVAL data-offset=3D0 data-match=
=3D"95% CI"
  data-replace=3D"95%" data-pattern=3D"$1" data-tag-index=3D"54_1" data-time=
=""
  data-username=3D"" data-userid=3D"" id=3Dca665135-34ec-47f9-abf6-c150d62ad=
bea>95%</span><span
  data-cid=3D67a6f6f7-b666-47be-9054-309111aebb62
  title=3D"changed from ' CI' to ' CI'" data-track-detail=3D"" data-tag-desc=
="VAL,UNT"
  data-tag-type=3DUNT data-offset=3D3 data-match=3D"95% CI" data-replace=3D"=
 CI"
  data-pattern=3D" $2" data-tag-index=3D"54_1" data-function=3DaddTrackChang=
es
  data-time=3D"" data-username=3D"" data-userid=3D""
  id=3D67a6f6f7-b666-47be-9054-309111aebb62> CI)</span></span><o:p></o:p></s=
pan></b></p>
  </td>
  <td valign=3Dtop style=3D'border-top:none;border-left:none;border-bottom:s=
olid windowtext 1.0pt;
  border-right:solid windowtext 1.0pt;mso-border-top-alt:solid windowtext .5=
pt;
  mso-border-top-alt:solid windowtext .5pt;mso-border-bottom-alt:solid windo=
wtext .5pt;
  mso-border-right-alt:solid windowtext .5pt;padding:.75pt .75pt .75pt .75pt=
;
  border-top:border-bottom: 1.00pt solid #000000 border-left: none border-ri=
ght: 1.00pt solid #000000 padding-top: 0.18cm padding-bottom: 0.18cm padding=
-left: 0cm padding-right: 0.18cm'
  data-original-border=3D"border-top: 1.00pt solid #000000 border-bottom: 1.=
00pt solid #000000 border-left: none border-right: 1.00pt solid #000000"
  data-original-padding=3D" padding-top: 0.18cm padding-bottom: 0.18cm paddi=
ng-left: 0cm padding-right: 0.18cm"
  id=3D551280b6-c30e-484e-9a23-7e9ece9f6e46
  data-old-attributes=3D"&quot;align&quot;:&quot;undefined&quot;;&quot;valig=
n&quot;:&quot;top&quot;;&quot;data-col-index&quot;:&quot;4&quot;"
  data-changed-attributes=3D"align,valign,data-col-index" data-col-index=3D4
  data-row-index=3D9>
  <p class=3DMsoNormal style=3D'line-height:21.0pt'
  id=3Dcd55eb9a-1545-44b6-b820-bcf1531a2891
  data-old-attributes=3D"&quot;align&quot;:&quot;undefined&quot;;"
  data-changed-attributes=3Dalign><b><span style=3D'font-size:11.5pt;color:#=
3E3D40'>Significance<o:p></o:p></span></b></p>
  </td>
  <td valign=3Dtop style=3D'border:none;border-bottom:solid windowtext 1.0pt=
;
  mso-border-top-alt:solid windowtext .5pt;mso-border-left-alt:solid windowt=
ext .5pt;
  mso-border-top-alt:solid windowtext .5pt;mso-border-left-alt:solid windowt=
ext .5pt;
  mso-border-bottom-alt:solid windowtext .5pt;padding:.75pt .75pt .75pt .75p=
t;
  border-top:border-bottom: 1.00pt solid #000000 border-left: 1.00pt solid #=
000000 border-right: none padding-top: 0.18cm padding-bottom: 0.18cm padding=
-left: 0.18cm padding-right: 0cm'
  data-original-border=3D"border-top: 1.00pt solid #000000 border-bottom: 1.=
00pt solid #000000 border-left: 1.00pt solid #000000 border-right: none"
  data-original-padding=3D" padding-top: 0.18cm padding-bottom: 0.18cm paddi=
ng-left: 0.18cm padding-right: 0cm"
  id=3Db3a276c3-5364-47f6-be88-dfa24b45f3ad
  data-old-attributes=3D"&quot;align&quot;:&quot;undefined&quot;;&quot;valig=
n&quot;:&quot;top&quot;;&quot;data-col-index&quot;:&quot;5&quot;"
  data-changed-attributes=3D"align,valign,data-col-index" data-col-index=3D5
  data-row-index=3D9>
  <p class=3DMsoNormal style=3D'line-height:21.0pt'
  id=3Dff494593-7d2b-4c1a-ba9f-f57c19d78da6
  data-old-attributes=3D"&quot;align&quot;:&quot;undefined&quot;;"
  data-changed-attributes=3Dalign><b><span style=3D'font-size:11.5pt;font-fa=
mily:
  "Cambria Math",serif;mso-bidi-font-family:"Cambria Math";color:#3E3D40'>&#=
120573;</span></b><b><span
  style=3D'font-size:11.5pt;color:#3E3D40'> (<span class=3Djrnlpatterns><spa=
n
  data-cid=3D6d204f37-06b9-49b4-9921-73af66e4c23f title=3DVAL data-track-det=
ail=3D""
  data-tag-desc=3D"VAL,UNT" data-tag-type=3DVAL data-offset=3D0 data-match=
=3D"95% CI"
  data-replace=3D"95%" data-pattern=3D"$1" data-tag-index=3D"57_1" data-time=
=""
  data-username=3D"" data-userid=3D"" id=3D6d204f37-06b9-49b4-9921-73af66e4c=
23f>95%</span><span
  data-cid=3D562d31c3-c1b1-456b-bf08-62eca8107316
  title=3D"changed from ' CI' to ' CI'" data-track-detail=3D"" data-tag-desc=
="VAL,UNT"
  data-tag-type=3DUNT data-offset=3D3 data-match=3D"95% CI" data-replace=3D"=
 CI"
  data-pattern=3D" $2" data-tag-index=3D"57_1" data-function=3DaddTrackChang=
es
  data-time=3D"" data-username=3D"" data-userid=3D""
  id=3D562d31c3-c1b1-456b-bf08-62eca8107316> CI)</span></span><o:p></o:p></s=
pan></b></p>
  </td>
  <td valign=3Dtop style=3D'border:none;border-bottom:solid windowtext 1.0pt=
;
  mso-border-top-alt:solid windowtext .5pt;mso-border-top-alt:solid windowte=
xt .5pt;
  mso-border-bottom-alt:solid windowtext .5pt;padding:.75pt .75pt .75pt .75p=
t;
  border-top:border-bottom: 1.00pt solid #000000 border-left: none border-ri=
ght: none padding: 0.18cm 0cm'
  data-original-border=3D"border-top: 1.00pt solid #000000 border-bottom: 1.=
00pt solid #000000 border-left: none border-right: none"
  data-original-padding=3D" padding: 0.18cm 0cm"
  id=3D0967ede7-ca02-4a5c-a4d5-cdec6396ee18
  data-old-attributes=3D"&quot;align&quot;:&quot;undefined&quot;;&quot;valig=
n&quot;:&quot;top&quot;;&quot;data-col-index&quot;:&quot;7&quot;"
  data-changed-attributes=3D"align,valign,data-col-index" data-col-index=3D7
  data-row-index=3D9>
  <p class=3DMsoNormal style=3D'line-height:21.0pt'
  id=3Df90d013f-72ce-4128-b805-10945b296d65
  data-old-attributes=3D"&quot;align&quot;:&quot;undefined&quot;;"
  data-changed-attributes=3Dalign><b><span style=3D'font-size:11.5pt;color:#=
3E3D40'>Significance<o:p></o:p></span></b></p>
  </td>
 </tr>
 <tr style=3D'mso-yfti-irow:11' id=3D4d152f85-e860-498a-848b-521a513a5841>
  <td valign=3Dtop style=3D'border:none;border-right:solid windowtext 1.0pt;
  mso-border-top-alt:solid windowtext .5pt;mso-border-top-alt:solid windowte=
xt .5pt;
  mso-border-right-alt:solid windowtext .5pt;padding:.75pt .75pt .75pt .75pt=
;
  border-top:border-bottom: none border-left: none border-right: 1.00pt soli=
d #000000 padding-top: 0.18cm padding-bottom: 0cm padding-left: 0cm padding-=
right: 0.18cm'
  data-original-border=3D"border-top: 1.00pt solid #000000 border-bottom: no=
ne border-left: none border-right: 1.00pt solid #000000"
  data-original-padding=3D" padding-top: 0.18cm padding-bottom: 0cm padding-=
left: 0cm padding-right: 0.18cm"
  id=3Df2143047-f2c8-4842-b0f0-885e5807d592
  data-old-attributes=3D"&quot;valign&quot;:&quot;undefined&quot;;&quot;data=
-col-index&quot;:&quot;1&quot;"
  data-changed-attributes=3D"valign,data-col-index" data-col-index=3D1
  data-row-index=3D10>
  <p class=3DMsoNormal style=3D'line-height:21.0pt'
  id=3D37d71a1f-3e0f-48af-a3c0-eceee4c32ffe><span style=3D'font-size:11.5pt;
  color:#3E3D40'>Internet use<o:p></o:p></span></p>
  </td>
  <td valign=3Dtop style=3D'border:none;mso-border-top-alt:solid windowtext =
.5pt;
  mso-border-left-alt:solid windowtext .5pt;padding:.75pt .75pt .75pt .75pt;
  border-top:border-bottom: none border-left: 1.00pt solid #000000 border-ri=
ght: none padding-top: 0.18cm padding-bottom: 0cm padding-left: 0.18cm paddi=
ng-right: 0cm'
  data-original-border=3D"border-top: 1.00pt solid #000000 border-bottom: no=
ne border-left: 1.00pt solid #000000 border-right: none"
  data-original-padding=3D" padding-top: 0.18cm padding-bottom: 0cm padding-=
left: 0.18cm padding-right: 0cm"
  id=3D9c281d71-51e6-4365-9a34-af097f8bd4ca
  data-old-attributes=3D"&quot;align&quot;:&quot;undefined&quot;;&quot;valig=
n&quot;:&quot;top&quot;;&quot;data-col-index&quot;:&quot;2&quot;"
  data-changed-attributes=3D"align,valign,data-col-index" data-col-index=3D2
  data-row-index=3D10>
  <p class=3DMsoNormal style=3D'line-height:21.0pt'
  id=3D0bd20bbd-7795-4f27-bd62-29979b08cae0
  data-old-attributes=3D"&quot;align&quot;:&quot;undefined&quot;;"
  data-changed-attributes=3Dalign><span data-cid=3D78a8d037-1bde-47b7-8347-8=
483be74b25f
  title=3DHYPTOMIN data-track-detail=3D"" data-tag-desc=3D"HYPTOMIN,VAL" dat=
a-tag-type=3DHYPTOMIN
  data-offset=3D0 data-match=3D-.07 data-replace=3D"&#8722;" data-pattern=
=3D"&#8722;"
  data-tag-index=3D"60_1" data-time=3D"" data-username=3D"" data-userid=3D""
  id=3D78a8d037-1bde-47b7-8347-8483be74b25f><span class=3Djrnlpatterns><span
  style=3D'font-size:11.5pt;color:#3E3D40'>&#8722;0.07 (<span data-cid=3Dfee=
c73c1-5f45-420d-8e3a-3236a2c5d692
  title=3DHYPTOMIN data-track-detail=3D"" data-tag-desc=3D"HYPTOMIN,VAL" dat=
a-tag-type=3DHYPTOMIN
  data-offset=3D0 data-match=3D-.12 data-replace=3D"&#8722;" data-pattern=
=3D"&#8722;"
  data-tag-index=3D"61_1" data-time=3D"" data-username=3D"" data-userid=3D""
  id=3Dfeec73c1-5f45-420d-8e3a-3236a2c5d692></span></span><span
  class=3Djrnlpatterns><span style=3D'font-size:11.5pt'>&#8722;0.12 to </spa=
n>&#8722;0.01)</span></span></span><span
  style=3D'font-size:11.5pt;color:#3E3D40'><o:p></o:p></span></p>
  </td>
  <td valign=3Dtop style=3D'border:none;border-right:solid windowtext 1.0pt;
  mso-border-top-alt:solid windowtext .5pt;mso-border-top-alt:solid windowte=
xt .5pt;
  mso-border-right-alt:solid windowtext .5pt;padding:.75pt .75pt .75pt .75pt=
;
  border-top:border-bottom: none border-left: none border-right: 1.00pt soli=
d #000000 padding-top: 0.18cm padding-bottom: 0cm padding-left: 0cm padding-=
right: 0.18cm'
  data-original-border=3D"border-top: 1.00pt solid #000000 border-bottom: no=
ne border-left: none border-right: 1.00pt solid #000000"
  data-original-padding=3D" padding-top: 0.18cm padding-bottom: 0cm padding-=
left: 0cm padding-right: 0.18cm"
  id=3D0d37502d-9dca-44bb-84f4-a4bda7d3316d
  data-old-attributes=3D"&quot;align&quot;:&quot;undefined&quot;;&quot;valig=
n&quot;:&quot;top&quot;;&quot;data-col-index&quot;:&quot;4&quot;"
  data-changed-attributes=3D"align,valign,data-col-index" data-col-index=3D4
  data-row-index=3D10>
  <p class=3DMsoNormal style=3D'line-height:21.0pt'
  id=3De181a7ae-65aa-41fb-9375-20e003539323
  data-old-attributes=3D"&quot;align&quot;:&quot;undefined&quot;;"
  data-changed-attributes=3Dalign><span style=3D'font-size:11.5pt;color:#3E3=
D40'>.02<o:p></o:p></span></p>
  </td>
  <td valign=3Dtop style=3D'border:none;mso-border-top-alt:solid windowtext =
.5pt;
  mso-border-left-alt:solid windowtext .5pt;padding:.75pt .75pt .75pt .75pt;
  border-top:border-bottom: none border-left: 1.00pt solid #000000 border-ri=
ght: none padding-top: 0.18cm padding-bottom: 0cm padding-left: 0.18cm paddi=
ng-right: 0cm'
  data-original-border=3D"border-top: 1.00pt solid #000000 border-bottom: no=
ne border-left: 1.00pt solid #000000 border-right: none"
  data-original-padding=3D" padding-top: 0.18cm padding-bottom: 0cm padding-=
left: 0.18cm padding-right: 0cm"
  id=3D11c58252-4ce4-4518-b5c2-f8c4691b5150
  data-old-attributes=3D"&quot;align&quot;:&quot;undefined&quot;;&quot;valig=
n&quot;:&quot;top&quot;;&quot;data-col-index&quot;:&quot;5&quot;"
  data-changed-attributes=3D"align,valign,data-col-index" data-col-index=3D5
  data-row-index=3D10>
  <p class=3DMsoNormal style=3D'line-height:21.0pt'
  id=3D2643f366-4330-4cec-8309-92ee1c95f33a
  data-old-attributes=3D"&quot;align&quot;:&quot;undefined&quot;;"
  data-changed-attributes=3Dalign><span data-cid=3Dae28b5ec-ba59-45f6-b992-3=
85142dbce21
  title=3DHYPTOMIN data-track-detail=3D"" data-tag-desc=3D"HYPTOMIN,VAL" dat=
a-tag-type=3DHYPTOMIN
  data-offset=3D0 data-match=3D-.08 data-replace=3D"&#8722;" data-pattern=
=3D"&#8722;"
  data-tag-index=3D"63_1" data-time=3D"" data-username=3D"" data-userid=3D""
  id=3Dae28b5ec-ba59-45f6-b992-385142dbce21><span class=3Djrnlpatterns><span
  style=3D'font-size:11.5pt;color:#3E3D40'>&#8722;0.08 (<span data-cid=3D96f=
480fa-3cd7-438e-9e2b-d953c2dd8dce
  title=3DHYPTOMIN data-track-detail=3D"" data-tag-desc=3D"HYPTOMIN,VAL" dat=
a-tag-type=3DHYPTOMIN
  data-offset=3D0 data-match=3D-.14 data-replace=3D"&#8722;" data-pattern=
=3D"&#8722;"
  data-tag-index=3D"64_1" data-time=3D"" data-username=3D"" data-userid=3D""
  id=3D96f480fa-3cd7-438e-9e2b-d953c2dd8dce></span></span><span
  class=3Djrnlpatterns><span style=3D'font-size:11.5pt'>&#8722;0.14 to</span=
></span></span></span><span
  style=3D'font-size:11.5pt;color:#3E3D40'> <span class=3Djrnlpatterns><span
  data-cid=3D1a386877-7991-4163-9856-8caae959b4f2 title=3DHYPTOMIN data-trac=
k-detail=3D""
  data-tag-desc=3D"HYPTOMIN,VAL" data-tag-type=3DHYPTOMIN data-offset=3D6 da=
ta-match=3D-.03
  data-replace=3D"&#8722;" data-pattern=3D"&#8722;" data-tag-index=3D"64_2" =
data-time=3D""
  data-username=3D"" data-userid=3D"" id=3D1a386877-7991-4163-9856-8caae959b=
4f2>&#8722;0.03)</span></span><o:p></o:p></span></p>
  </td>
  <td valign=3Dtop style=3D'border:none;mso-border-top-alt:solid windowtext =
.5pt;
  padding:.75pt .75pt .75pt .75pt;border-top:border-bottom: none border-left=
: none border-right: none padding-top: 0.18cm padding-bottom: 0cm padding-le=
ft: 0cm padding-right: 0cm'
  data-original-border=3D"border-top: 1.00pt solid #000000 border-bottom: no=
ne border-left: none border-right: none"
  data-original-padding=3D" padding-top: 0.18cm padding-bottom: 0cm padding-=
left: 0cm padding-right: 0cm"
  id=3Da419f878-971b-4da9-8dbb-d43722629945
  data-old-attributes=3D"&quot;align&quot;:&quot;undefined&quot;;&quot;valig=
n&quot;:&quot;top&quot;;&quot;data-col-index&quot;:&quot;7&quot;"
  data-changed-attributes=3D"align,valign,data-col-index" data-col-index=3D7
  data-row-index=3D10>
  <p class=3DMsoNormal style=3D'line-height:21.0pt'
  id=3D02c1f228-5d78-4971-b156-a74e31a05245
  data-old-attributes=3D"&quot;align&quot;:&quot;undefined&quot;;"
  data-changed-attributes=3Dalign><span style=3D'font-size:11.5pt;color:#3E3=
D40'>.005<o:p></o:p></span></p>
  </td>
 </tr>
 <tr style=3D'mso-yfti-irow:12' id=3Dae7373df-9577-48db-a528-90f28d187b74>
  <td valign=3Dtop style=3D'border:none;border-right:solid windowtext 1.0pt;
  mso-border-right-alt:solid windowtext .5pt;padding:.75pt .75pt .75pt .75pt=
;
  border-top:border-bottom: none border-left: none border-right: 1.00pt soli=
d #000000 padding-top: 0cm padding-bottom: 0cm padding-left: 0cm padding-rig=
ht: 0.18cm'
  data-original-border=3D"border-top: none border-bottom: none border-left: =
none border-right: 1.00pt solid #000000"
  data-original-padding=3D" padding-top: 0cm padding-bottom: 0cm padding-lef=
t: 0cm padding-right: 0.18cm"
  id=3Df3b33bc8-fa7d-4909-baa7-225a11805dc1
  data-old-attributes=3D"&quot;valign&quot;:&quot;undefined&quot;;&quot;data=
-col-index&quot;:&quot;1&quot;"
  data-changed-attributes=3D"valign,data-col-index" data-col-index=3D1
  data-row-index=3D11>
  <p class=3DMsoNormal style=3D'line-height:21.0pt'
  id=3D9eab1f6f-9fb5-44d1-9692-dccd7f73123a><span style=3D'font-size:11.5pt;
  color:#3E3D40'>Age<o:p></o:p></span></p>
  </td>
  <td valign=3Dtop style=3D'border:none;mso-border-left-alt:solid windowtext=
 .5pt;
  padding:.75pt .75pt .75pt .75pt;border-top:border-bottom: none border-left=
: 1.00pt solid #000000 border-right: none padding-top: 0cm padding-bottom: 0=
cm padding-left: 0.18cm padding-right: 0cm'
  data-original-border=3D"border-top: none border-bottom: none border-left: =
1.00pt solid #000000 border-right: none"
  data-original-padding=3D" padding-top: 0cm padding-bottom: 0cm padding-lef=
t: 0.18cm padding-right: 0cm"
  id=3D24a998eb-fa5b-4833-8a85-5ea56a2e9a05
  data-old-attributes=3D"&quot;align&quot;:&quot;undefined&quot;;&quot;valig=
n&quot;:&quot;top&quot;;&quot;data-col-index&quot;:&quot;2&quot;"
  data-changed-attributes=3D"align,valign,data-col-index" data-col-index=3D2
  data-row-index=3D11>
  <p class=3DMsoNormal style=3D'line-height:21.0pt'
  id=3D3477477f-ea5c-4aa2-94ab-1ba4b0b0a4b7
  data-old-attributes=3D"&quot;align&quot;:&quot;undefined&quot;;"
  data-changed-attributes=3Dalign><span style=3D'font-size:11.5pt;color:#3E3=
D40'>.04
  (<span class=3Djrnlpatterns><span data-cid=3Dd2351f94-6896-4acf-a4f2-568a7=
890321b
  title=3DHYPTOMIN data-track-detail=3D"" data-tag-desc=3D"HYPTOMIN,VAL" dat=
a-tag-type=3DHYPTOMIN
  data-offset=3D0 data-match=3D-.02 data-replace=3D"&#8722;" data-pattern=
=3D"&#8722;"
  data-tag-index=3D"68_1" data-time=3D"" data-username=3D"" data-userid=3D""
  id=3Dd2351f94-6896-4acf-a4f2-568a7890321b>&#8722;0.02 to</span></span> 0.1=
0)<o:p></o:p></span></p>
  </td>
  <td valign=3Dtop style=3D'border:none;border-right:solid windowtext 1.0pt;
  mso-border-right-alt:solid windowtext .5pt;padding:.75pt .75pt .75pt .75pt=
;
  border-top:border-bottom: none border-left: none border-right: 1.00pt soli=
d #000000 padding-top: 0cm padding-bottom: 0cm padding-left: 0cm padding-rig=
ht: 0.18cm'
  data-original-border=3D"border-top: none border-bottom: none border-left: =
none border-right: 1.00pt solid #000000"
  data-original-padding=3D" padding-top: 0cm padding-bottom: 0cm padding-lef=
t: 0cm padding-right: 0.18cm"
  id=3Dc5c04dc9-d4b0-4fca-9186-a0ef874490fb
  data-old-attributes=3D"&quot;align&quot;:&quot;undefined&quot;;&quot;valig=
n&quot;:&quot;top&quot;;&quot;data-col-index&quot;:&quot;4&quot;"
  data-changed-attributes=3D"align,valign,data-col-index" data-col-index=3D4
  data-row-index=3D11>
  <p class=3DMsoNormal style=3D'line-height:21.0pt'
  id=3Dc48943c0-f1eb-4e78-ade1-e7627cd4b542
  data-old-attributes=3D"&quot;align&quot;:&quot;undefined&quot;;"
  data-changed-attributes=3Dalign><span style=3D'font-size:11.5pt;color:#3E3=
D40'>.195<o:p></o:p></span></p>
  </td>
  <td valign=3Dtop style=3D'border:none;mso-border-left-alt:solid windowtext=
 .5pt;
  padding:.75pt .75pt .75pt .75pt;border-top:border-bottom: none border-left=
: 1.00pt solid #000000 border-right: none padding-top: 0cm padding-bottom: 0=
cm padding-left: 0.18cm padding-right: 0cm'
  data-original-border=3D"border-top: none border-bottom: none border-left: =
1.00pt solid #000000 border-right: none"
  data-original-padding=3D" padding-top: 0cm padding-bottom: 0cm padding-lef=
t: 0.18cm padding-right: 0cm"
  id=3D81cd6418-88a8-43ba-9ac4-374278760a73
  data-old-attributes=3D"&quot;align&quot;:&quot;undefined&quot;;&quot;valig=
n&quot;:&quot;top&quot;;&quot;data-col-index&quot;:&quot;5&quot;"
  data-changed-attributes=3D"align,valign,data-col-index" data-col-index=3D5
  data-row-index=3D11>
  <p class=3DMsoNormal style=3D'line-height:21.0pt'
  id=3Ddbf27d62-1989-42f8-a2ce-c64ef82bc6be
  data-old-attributes=3D"&quot;align&quot;:&quot;undefined&quot;;"
  data-changed-attributes=3Dalign><span style=3D'font-size:11.5pt;color:#3E3=
D40'>.04
  (<span class=3Djrnlpatterns><span data-cid=3D8bf40b63-22f8-44be-ba14-1c113=
bd00fb8
  title=3DHYPTOMIN data-track-detail=3D"" data-tag-desc=3D"HYPTOMIN,VAL" dat=
a-tag-type=3DHYPTOMIN
  data-offset=3D0 data-match=3D-.02 data-replace=3D"&#8722;" data-pattern=
=3D"&#8722;"
  data-tag-index=3D"71_1" data-time=3D"" data-username=3D"" data-userid=3D""
  id=3D8bf40b63-22f8-44be-ba14-1c113bd00fb8>&#8722;0.02</span></span> to 0.0=
9)<o:p></o:p></span></p>
  </td>
  <td valign=3Dtop style=3D'padding:.75pt .75pt .75pt .75pt;border:padding: =
0cm'
  data-original-border=3D"border: none" data-original-padding=3D" padding: 0=
cm"
  id=3D5d8b18a6-4090-4568-bd7f-63bce3ec99d8
  data-old-attributes=3D"&quot;align&quot;:&quot;undefined&quot;;&quot;valig=
n&quot;:&quot;top&quot;;&quot;data-col-index&quot;:&quot;7&quot;"
  data-changed-attributes=3D"align,valign,data-col-index" data-col-index=3D7
  data-row-index=3D11>
  <p class=3DMsoNormal style=3D'line-height:21.0pt'
  id=3D981bb83a-d5c6-4c23-b2c0-2a4dfc78bbbb
  data-old-attributes=3D"&quot;align&quot;:&quot;undefined&quot;;"
  data-changed-attributes=3Dalign><span style=3D'font-size:11.5pt;color:#3E3=
D40'>.19<o:p></o:p></span></p>
  </td>
 </tr>
 <tr style=3D'mso-yfti-irow:13' id=3Dab528efa-1603-496a-9a10-d6f8f0b21709>
  <td valign=3Dtop style=3D'border:none;border-right:solid windowtext 1.0pt;
  mso-border-right-alt:solid windowtext .5pt;padding:.75pt .75pt .75pt .75pt=
;
  border-top:border-bottom: none border-left: none border-right: 1.00pt soli=
d #000000 padding-top: 0cm padding-bottom: 0cm padding-left: 0cm padding-rig=
ht: 0.18cm'
  data-original-border=3D"border-top: none border-bottom: none border-left: =
none border-right: 1.00pt solid #000000"
  data-original-padding=3D" padding-top: 0cm padding-bottom: 0cm padding-lef=
t: 0cm padding-right: 0.18cm"
  id=3D203cb587-9eaf-4820-9c01-2e12125da758
  data-old-attributes=3D"&quot;valign&quot;:&quot;undefined&quot;;&quot;data=
-col-index&quot;:&quot;1&quot;"
  data-changed-attributes=3D"valign,data-col-index" data-col-index=3D1
  data-row-index=3D12>
  <p class=3DMsoNormal style=3D'line-height:21.0pt'
  id=3D4f50df05-7080-4e9b-9eed-dfc33397e6ca><span style=3D'font-size:11.5pt;
  color:#3E3D40'>Gender<o:p></o:p></span></p>
  </td>
  <td valign=3Dtop style=3D'border:none;mso-border-left-alt:solid windowtext=
 .5pt;
  padding:.75pt .75pt .75pt .75pt;border-top:border-bottom: none border-left=
: 1.00pt solid #000000 border-right: none padding-top: 0cm padding-bottom: 0=
cm padding-left: 0.18cm padding-right: 0cm'
  data-original-border=3D"border-top: none border-bottom: none border-left: =
1.00pt solid #000000 border-right: none"
  data-original-padding=3D" padding-top: 0cm padding-bottom: 0cm padding-lef=
t: 0.18cm padding-right: 0cm"
  id=3Dfa1d8078-af94-4d5d-afcb-0c20dfaa036a
  data-old-attributes=3D"&quot;align&quot;:&quot;undefined&quot;;&quot;valig=
n&quot;:&quot;top&quot;;&quot;data-col-index&quot;:&quot;2&quot;"
  data-changed-attributes=3D"align,valign,data-col-index" data-col-index=3D2
  data-row-index=3D12>
  <p class=3DMsoNormal style=3D'line-height:21.0pt'
  id=3D9358a702-49fe-4d05-ab7d-f2442f1bf3be
  data-old-attributes=3D"&quot;align&quot;:&quot;undefined&quot;;"
  data-changed-attributes=3Dalign><span data-cid=3D12867c02-7b07-49de-96ca-4=
d0688babda6
  title=3DHYPTOMIN data-track-detail=3D"" data-tag-desc=3D"HYPTOMIN,VAL" dat=
a-tag-type=3DHYPTOMIN
  data-offset=3D0 data-match=3D-.04 data-replace=3D"&#8722;" data-pattern=
=3D"&#8722;"
  data-tag-index=3D"74_1" data-time=3D"" data-username=3D"" data-userid=3D""
  id=3D12867c02-7b07-49de-96ca-4d0688babda6><span class=3Djrnlpatterns><span
  style=3D'font-size:11.5pt;color:#3E3D40'>&#8722;0.04 (<span data-cid=3D49b=
79878-7410-466d-9050-046429288d52
  title=3DHYPTOMIN data-track-detail=3D"" data-tag-desc=3D"HYPTOMIN,VAL" dat=
a-tag-type=3DHYPTOMIN
  data-offset=3D0 data-match=3D-.10 data-replace=3D"&#8722;" data-pattern=
=3D"&#8722;"
  data-tag-index=3D"75_1" data-time=3D"" data-username=3D"" data-userid=3D""
  id=3D49b79878-7410-466d-9050-046429288d52></span></span><span
  class=3Djrnlpatterns><span style=3D'font-size:11.5pt'>&#8722;0.10</span></=
span></span></span><span
  style=3D'font-size:11.5pt;color:#3E3D40'> to 0.02)<o:p></o:p></span></p>
  </td>
  <td valign=3Dtop style=3D'border:none;border-right:solid windowtext 1.0pt;
  mso-border-right-alt:solid windowtext .5pt;padding:.75pt .75pt .75pt .75pt=
;
  border-top:border-bottom: none border-left: none border-right: 1.00pt soli=
d #000000 padding-top: 0cm padding-bottom: 0cm padding-left: 0cm padding-rig=
ht: 0.18cm'
  data-original-border=3D"border-top: none border-bottom: none border-left: =
none border-right: 1.00pt solid #000000"
  data-original-padding=3D" padding-top: 0cm padding-bottom: 0cm padding-lef=
t: 0cm padding-right: 0.18cm"
  id=3D82104fc6-4e70-40b6-895d-7406b51ac8cf
  data-old-attributes=3D"&quot;align&quot;:&quot;undefined&quot;;&quot;valig=
n&quot;:&quot;top&quot;;&quot;data-col-index&quot;:&quot;4&quot;"
  data-changed-attributes=3D"align,valign,data-col-index" data-col-index=3D4
  data-row-index=3D12>
  <p class=3DMsoNormal style=3D'line-height:21.0pt'
  id=3D1f52b578-adc2-4ce5-b703-4ce062c9d233
  data-old-attributes=3D"&quot;align&quot;:&quot;undefined&quot;;"
  data-changed-attributes=3Dalign><span style=3D'font-size:11.5pt;color:#3E3=
D40'>.16<o:p></o:p></span></p>
  </td>
  <td valign=3Dtop style=3D'border:none;mso-border-left-alt:solid windowtext=
 .5pt;
  padding:.75pt .75pt .75pt .75pt;border-top:border-bottom: none border-left=
: 1.00pt solid #000000 border-right: none padding-top: 0cm padding-bottom: 0=
cm padding-left: 0.18cm padding-right: 0cm'
  data-original-border=3D"border-top: none border-bottom: none border-left: =
1.00pt solid #000000 border-right: none"
  data-original-padding=3D" padding-top: 0cm padding-bottom: 0cm padding-lef=
t: 0.18cm padding-right: 0cm"
  id=3Dbda0316c-f6d0-423e-beaa-61ae52005db4
  data-old-attributes=3D"&quot;align&quot;:&quot;undefined&quot;;&quot;valig=
n&quot;:&quot;top&quot;;&quot;data-col-index&quot;:&quot;5&quot;"
  data-changed-attributes=3D"align,valign,data-col-index" data-col-index=3D5
  data-row-index=3D12>
  <p class=3DMsoNormal style=3D'line-height:21.0pt'
  id=3Da40b2104-f92f-40fb-9f0a-d2e998088776
  data-old-attributes=3D"&quot;align&quot;:&quot;undefined&quot;;"
  data-changed-attributes=3Dalign><span data-cid=3Dba6e2701-29c3-4913-897f-d=
83a6a035a6a
  title=3DHYPTOMIN data-track-detail=3D"" data-tag-desc=3D"HYPTOMIN,VAL" dat=
a-tag-type=3DHYPTOMIN
  data-offset=3D0 data-match=3D-.04 data-replace=3D"&#8722;" data-pattern=
=3D"&#8722;"
  data-tag-index=3D"77_1" data-time=3D"" data-username=3D"" data-userid=3D""
  id=3Dba6e2701-29c3-4913-897f-d83a6a035a6a><span class=3Djrnlpatterns><span
  style=3D'font-size:11.5pt;color:#3E3D40'>&#8722;0.04 (<span data-cid=3De0f=
48f2f-c581-4747-a40d-b77a10ffd9e3
  title=3DHYPTOMIN data-track-detail=3D"" data-tag-desc=3D"HYPTOMIN,VAL" dat=
a-tag-type=3DHYPTOMIN
  data-offset=3D0 data-match=3D-.10 data-replace=3D"&#8722;" data-pattern=
=3D"&#8722;"
  data-tag-index=3D"78_1" data-time=3D"" data-username=3D"" data-userid=3D""
  id=3De0f48f2f-c581-4747-a40d-b77a10ffd9e3></span></span><span
  class=3Djrnlpatterns><span style=3D'font-size:11.5pt'>&#8722;0.10</span></=
span></span></span><span
  style=3D'font-size:11.5pt;color:#3E3D40'> to 0.02)<o:p></o:p></span></p>
  </td>
  <td valign=3Dtop style=3D'padding:.75pt .75pt .75pt .75pt;border:padding: =
0cm'
  data-original-border=3D"border: none" data-original-padding=3D" padding: 0=
cm"
  id=3D12bc70aa-fa0a-4606-82da-234d3c0976c2
  data-old-attributes=3D"&quot;align&quot;:&quot;undefined&quot;;&quot;valig=
n&quot;:&quot;top&quot;;&quot;data-col-index&quot;:&quot;7&quot;"
  data-changed-attributes=3D"align,valign,data-col-index" data-col-index=3D7
  data-row-index=3D12>
  <p class=3DMsoNormal style=3D'line-height:21.0pt'
  id=3D4b88dd92-d6b3-4711-8264-f9280da44dc2
  data-old-attributes=3D"&quot;align&quot;:&quot;undefined&quot;;"
  data-changed-attributes=3Dalign><span style=3D'font-size:11.5pt;color:#3E3=
D40'>.15<o:p></o:p></span></p>
  </td>
 </tr>
 <tr style=3D'mso-yfti-irow:14' id=3Dcad9453d-d52d-499e-ab70-7f8b0c4d8529>
  <td valign=3Dtop style=3D'border:none;border-right:solid windowtext 1.0pt;
  mso-border-right-alt:solid windowtext .5pt;padding:.75pt .75pt .75pt .75pt=
;
  border-top:border-bottom: none border-left: none border-right: 1.00pt soli=
d #000000 padding-top: 0cm padding-bottom: 0cm padding-left: 0cm padding-rig=
ht: 0.18cm'
  data-original-border=3D"border-top: none border-bottom: none border-left: =
none border-right: 1.00pt solid #000000"
  data-original-padding=3D" padding-top: 0cm padding-bottom: 0cm padding-lef=
t: 0cm padding-right: 0.18cm"
  id=3D7148fa7f-949b-4ca9-bf3e-0c355ce2e554
  data-old-attributes=3D"&quot;valign&quot;:&quot;undefined&quot;;&quot;data=
-col-index&quot;:&quot;1&quot;"
  data-changed-attributes=3D"valign,data-col-index" data-col-index=3D1
  data-row-index=3D13>
  <p class=3DMsoNormal style=3D'line-height:21.0pt'
  id=3Dcb9e20b6-0108-44cd-9826-b3030def395a><span style=3D'font-size:11.5pt;
  color:#3E3D40'>Online racism<o:p></o:p></span></p>
  </td>
  <td valign=3Dtop style=3D'border:none;mso-border-left-alt:solid windowtext=
 .5pt;
  padding:.75pt .75pt .75pt .75pt;border-top:border-bottom: none border-left=
: 1.00pt solid #000000 border-right: none padding-top: 0cm padding-bottom: 0=
cm padding-left: 0.18cm padding-right: 0cm'
  data-original-border=3D"border-top: none border-bottom: none border-left: =
1.00pt solid #000000 border-right: none"
  data-original-padding=3D" padding-top: 0cm padding-bottom: 0cm padding-lef=
t: 0.18cm padding-right: 0cm"
  id=3Dfcd5407f-5291-41a9-a373-52fb9da83d29
  data-old-attributes=3D"&quot;align&quot;:&quot;undefined&quot;;&quot;valig=
n&quot;:&quot;top&quot;;&quot;data-col-index&quot;:&quot;2&quot;"
  data-changed-attributes=3D"align,valign,data-col-index" data-col-index=3D2
  data-row-index=3D13>
  <p class=3DMsoNormal style=3D'line-height:21.0pt'
  id=3D571a965a-47a9-4ae9-bcb1-5503d2dcb5a1
  data-old-attributes=3D"&quot;align&quot;:&quot;undefined&quot;;"
  data-changed-attributes=3Dalign><span style=3D'font-size:11.5pt;color:#3E3=
D40'>.31
  (0.23 to 0.39)<o:p></o:p></span></p>
  </td>
  <td valign=3Dtop style=3D'border:none;border-right:solid windowtext 1.0pt;
  mso-border-right-alt:solid windowtext .5pt;padding:.75pt .75pt .75pt .75pt=
;
  border-top:border-bottom: none border-left: none border-right: 1.00pt soli=
d #000000 padding-top: 0cm padding-bottom: 0cm padding-left: 0cm padding-rig=
ht: 0.18cm'
  data-original-border=3D"border-top: none border-bottom: none border-left: =
none border-right: 1.00pt solid #000000"
  data-original-padding=3D" padding-top: 0cm padding-bottom: 0cm padding-lef=
t: 0cm padding-right: 0.18cm"
  id=3D94eed55b-a353-4b5d-95b9-8fc618885e89
  data-old-attributes=3D"&quot;align&quot;:&quot;undefined&quot;;&quot;valig=
n&quot;:&quot;top&quot;;&quot;data-col-index&quot;:&quot;4&quot;"
  data-changed-attributes=3D"align,valign,data-col-index" data-col-index=3D4
  data-row-index=3D13>
  <p class=3DMsoNormal style=3D'line-height:21.0pt'
  id=3Ddd6904f7-98db-4e96-bb92-bc675e189ea2
  data-old-attributes=3D"&quot;align&quot;:&quot;undefined&quot;;"
  data-changed-attributes=3Dalign><span data-cid=3D579e7b4f-a1b3-4991-8f38-4=
d612395fc1f
  title=3D"changed from '&amp;lt;' to '&amp;lt;'" data-track-detail=3D""
  data-tag-desc=3D"VAR,OPR,VAL,OPRS,VALS,UNT" data-tag-type=3DOPR data-offse=
t=3D0
  data-match=3D"&amp;lt;.001" data-replace=3D"&lt;" data-pattern=3D"&lt;"
  data-tag-index=3D"83_1" data-function=3DaddTrackChanges data-time=3D"" dat=
a-username=3D""
  data-userid=3D"" id=3D579e7b4f-a1b3-4991-8f38-4d612395fc1f><span
  class=3Djrnlpatterns><span style=3D'font-size:11.5pt;color:#3E3D40'>&lt;<s=
pan
  data-cid=3D762f351d-29c0-4e6e-9e80-c57c9bd1a6b2
  title=3D"changed from '.001' to '.001'" data-track-detail=3D"" data-tag-de=
sc=3D"VAR,OPR,VAL,OPRS,VALS,UNT"
  data-tag-type=3DVAL data-offset=3D1 data-match=3D"&amp;lt;.001" data-repla=
ce=3D.001
  data-pattern=3D"$3" data-tag-index=3D"83_1" data-function=3DaddTrackChange=
s
  data-time=3D"" data-username=3D"" data-userid=3D""
  id=3D762f351d-29c0-4e6e-9e80-c57c9bd1a6b2></span></span><span
  class=3Djrnlpatterns><span style=3D'font-size:11.5pt'>.001</span></span></=
span></span><span
  style=3D'font-size:11.5pt;color:#3E3D40'><o:p></o:p></span></p>
  </td>
  <td valign=3Dtop style=3D'border:none;mso-border-left-alt:solid windowtext=
 .5pt;
  padding:.75pt .75pt .75pt .75pt;border-top:border-bottom: none border-left=
: 1.00pt solid #000000 border-right: none padding-top: 0cm padding-bottom: 0=
cm padding-left: 0.18cm padding-right: 0cm'
  data-original-border=3D"border-top: none border-bottom: none border-left: =
1.00pt solid #000000 border-right: none"
  data-original-padding=3D" padding-top: 0cm padding-bottom: 0cm padding-lef=
t: 0.18cm padding-right: 0cm"
  id=3D3bffd286-609c-411c-86ca-d3ecfd12696b
  data-old-attributes=3D"&quot;align&quot;:&quot;undefined&quot;;&quot;valig=
n&quot;:&quot;top&quot;;&quot;data-col-index&quot;:&quot;5&quot;"
  data-changed-attributes=3D"align,valign,data-col-index" data-col-index=3D5
  data-row-index=3D13>
  <p class=3DMsoNormal style=3D'line-height:21.0pt'
  id=3Db0128efd-248b-444c-95fc-d2dfce2925f5
  data-old-attributes=3D"&quot;align&quot;:&quot;undefined&quot;;"
  data-changed-attributes=3Dalign><span style=3D'font-size:11.5pt;color:#3E3=
D40'>.36
  (0.29 to 0.44)<o:p></o:p></span></p>
  </td>
  <td valign=3Dtop style=3D'padding:.75pt .75pt .75pt .75pt;border:padding: =
0cm'
  data-original-border=3D"border: none" data-original-padding=3D" padding: 0=
cm"
  id=3Dc7f0df87-dfbd-474f-a801-df09ed4da44e
  data-old-attributes=3D"&quot;align&quot;:&quot;undefined&quot;;&quot;valig=
n&quot;:&quot;top&quot;;&quot;data-col-index&quot;:&quot;7&quot;"
  data-changed-attributes=3D"align,valign,data-col-index" data-col-index=3D7
  data-row-index=3D13>
  <p class=3DMsoNormal style=3D'line-height:21.0pt'
  id=3Dd9741314-75ef-416b-a12a-5d3d1c08c125
  data-old-attributes=3D"&quot;align&quot;:&quot;undefined&quot;;"
  data-changed-attributes=3Dalign><span data-cid=3D4f7fbcaf-397e-4356-b6d0-f=
cea20655cbb
  title=3D"changed from '&amp;lt;' to '&amp;lt;'" data-track-detail=3D""
  data-tag-desc=3D"VAR,OPR,VAL,OPRS,VALS,UNT" data-tag-type=3DOPR data-offse=
t=3D0
  data-match=3D"&amp;lt;.001" data-replace=3D"&lt;" data-pattern=3D"&lt;"
  data-tag-index=3D"86_1" data-function=3DaddTrackChanges data-time=3D"" dat=
a-username=3D""
  data-userid=3D"" id=3D4f7fbcaf-397e-4356-b6d0-fcea20655cbb><span
  class=3Djrnlpatterns><span style=3D'font-size:11.5pt;color:#3E3D40'>&lt;<s=
pan
  data-cid=3D5fc88ac4-513e-49e0-8417-76267f527e14
  title=3D"changed from '.001' to '.001'" data-track-detail=3D"" data-tag-de=
sc=3D"VAR,OPR,VAL,OPRS,VALS,UNT"
  data-tag-type=3DVAL data-offset=3D1 data-match=3D"&amp;lt;.001" data-repla=
ce=3D.001
  data-pattern=3D"$3" data-tag-index=3D"86_1" data-function=3DaddTrackChange=
s
  data-time=3D"" data-username=3D"" data-userid=3D""
  id=3D5fc88ac4-513e-49e0-8417-76267f527e14></span></span><span
  class=3Djrnlpatterns><span style=3D'font-size:11.5pt'>.001</span></span></=
span></span><span
  style=3D'font-size:11.5pt;color:#3E3D40'><o:p></o:p></span></p>
  </td>
 </tr>
 <tr style=3D'mso-yfti-irow:15' id=3Dd4d80c65-6115-41ad-9712-4797080f12b6>
  <td valign=3Dtop style=3D'border:none;border-right:solid windowtext 1.0pt;
  mso-border-right-alt:solid windowtext .5pt;padding:.75pt .75pt .75pt .75pt=
;
  border-top:border-bottom: none border-left: none border-right: 1.00pt soli=
d #000000 padding-top: 0cm padding-bottom: 0cm padding-left: 0cm padding-rig=
ht: 0.18cm'
  data-original-border=3D"border-top: none border-bottom: none border-left: =
none border-right: 1.00pt solid #000000"
  data-original-padding=3D" padding-top: 0cm padding-bottom: 0cm padding-lef=
t: 0cm padding-right: 0.18cm"
  id=3D693c49a5-9fb2-4a20-a822-720b142ea672
  data-old-attributes=3D"&quot;valign&quot;:&quot;undefined&quot;;&quot;data=
-col-index&quot;:&quot;1&quot;"
  data-changed-attributes=3D"valign,data-col-index" data-col-index=3D1
  data-row-index=3D14>
  <p class=3DMsoNormal style=3D'line-height:21.0pt'
  id=3D753d6ea3-1944-4d94-b0c2-e81128574a0a><span style=3D'font-size:11.5pt;
  color:#3E3D40'>Mental health variable<o:p></o:p></span></p>
  </td>
  <td valign=3Dtop style=3D'border:none;mso-border-left-alt:solid windowtext=
 .5pt;
  padding:.75pt .75pt .75pt .75pt;border-top:border-bottom: none border-left=
: 1.00pt solid #000000 border-right: none padding-top: 0cm padding-bottom: 0=
cm padding-left: 0.18cm padding-right: 0cm'
  data-original-border=3D"border-top: none border-bottom: none border-left: =
1.00pt solid #000000 border-right: none"
  data-original-padding=3D" padding-top: 0cm padding-bottom: 0cm padding-lef=
t: 0.18cm padding-right: 0cm"
  id=3D985dd1aa-91b8-4bea-ac21-2325e866a8ee
  data-old-attributes=3D"&quot;align&quot;:&quot;undefined&quot;;&quot;valig=
n&quot;:&quot;top&quot;;&quot;data-col-index&quot;:&quot;2&quot;"
  data-changed-attributes=3D"align,valign,data-col-index" data-col-index=3D2
  data-row-index=3D14>
  <p class=3DMsoNormal style=3D'line-height:21.0pt'
  id=3Dac3307bc-71b6-47b8-9fff-a0d8847050fb
  data-old-attributes=3D"&quot;align&quot;:&quot;undefined&quot;;"
  data-changed-attributes=3Dalign><span style=3D'font-size:11.5pt;color:#3E3=
D40'>.21
  (0.15 to 0.27)<o:p></o:p></span></p>
  </td>
  <td valign=3Dtop style=3D'border:none;border-right:solid windowtext 1.0pt;
  mso-border-right-alt:solid windowtext .5pt;padding:.75pt .75pt .75pt .75pt=
;
  border-top:border-bottom: none border-left: none border-right: 1.00pt soli=
d #000000 padding-top: 0cm padding-bottom: 0cm padding-left: 0cm padding-rig=
ht: 0.18cm'
  data-original-border=3D"border-top: none border-bottom: none border-left: =
none border-right: 1.00pt solid #000000"
  data-original-padding=3D" padding-top: 0cm padding-bottom: 0cm padding-lef=
t: 0cm padding-right: 0.18cm"
  id=3Da01c0695-df96-46d2-b6c0-08eaf0c624c2
  data-old-attributes=3D"&quot;align&quot;:&quot;undefined&quot;;&quot;valig=
n&quot;:&quot;top&quot;;&quot;data-col-index&quot;:&quot;4&quot;"
  data-changed-attributes=3D"align,valign,data-col-index" data-col-index=3D4
  data-row-index=3D14>
  <p class=3DMsoNormal style=3D'line-height:21.0pt'
  id=3D278592d5-4d91-435d-8f83-5fc4612f7777
  data-old-attributes=3D"&quot;align&quot;:&quot;undefined&quot;;"
  data-changed-attributes=3Dalign><span data-cid=3D0360d2f7-0f6b-479b-82ac-7=
3e8d51c882c
  title=3D"changed from '&amp;lt;' to '&amp;lt;'" data-track-detail=3D""
  data-tag-desc=3D"VAR,OPR,VAL,OPRS,VALS,UNT" data-tag-type=3DOPR data-offse=
t=3D0
  data-match=3D"&amp;lt;.001" data-replace=3D"&lt;" data-pattern=3D"&lt;"
  data-tag-index=3D"90_1" data-function=3DaddTrackChanges data-time=3D"" dat=
a-username=3D""
  data-userid=3D"" id=3D0360d2f7-0f6b-479b-82ac-73e8d51c882c><span
  class=3Djrnlpatterns><span style=3D'font-size:11.5pt;color:#3E3D40'>&lt;<s=
pan
  data-cid=3D11b2c643-2745-4195-b80d-6d1a29d13d06
  title=3D"changed from '.001' to '.001'" data-track-detail=3D"" data-tag-de=
sc=3D"VAR,OPR,VAL,OPRS,VALS,UNT"
  data-tag-type=3DVAL data-offset=3D1 data-match=3D"&amp;lt;.001" data-repla=
ce=3D.001
  data-pattern=3D"$3" data-tag-index=3D"90_1" data-function=3DaddTrackChange=
s
  data-time=3D"" data-username=3D"" data-userid=3D""
  id=3D11b2c643-2745-4195-b80d-6d1a29d13d06></span></span><span
  class=3Djrnlpatterns><span style=3D'font-size:11.5pt'>.001</span></span></=
span></span><span
  style=3D'font-size:11.5pt;color:#3E3D40'><o:p></o:p></span></p>
  </td>
  <td valign=3Dtop style=3D'border:none;mso-border-left-alt:solid windowtext=
 .5pt;
  padding:.75pt .75pt .75pt .75pt;border-top:border-bottom: none border-left=
: 1.00pt solid #000000 border-right: none padding-top: 0cm padding-bottom: 0=
cm padding-left: 0.18cm padding-right: 0cm'
  data-original-border=3D"border-top: none border-bottom: none border-left: =
1.00pt solid #000000 border-right: none"
  data-original-padding=3D" padding-top: 0cm padding-bottom: 0cm padding-lef=
t: 0.18cm padding-right: 0cm"
  id=3D0977c9f5-dcbd-4171-9009-86a297cf815d
  data-old-attributes=3D"&quot;align&quot;:&quot;undefined&quot;;&quot;valig=
n&quot;:&quot;top&quot;;&quot;data-col-index&quot;:&quot;5&quot;"
  data-changed-attributes=3D"align,valign,data-col-index" data-col-index=3D5
  data-row-index=3D14>
  <p class=3DMsoNormal style=3D'line-height:21.0pt'
  id=3D4450b930-c12f-471f-aa81-5f17c3fb0df2
  data-old-attributes=3D"&quot;align&quot;:&quot;undefined&quot;;"
  data-changed-attributes=3Dalign><span style=3D'font-size:11.5pt;color:#3E3=
D40'>.16
  (0.10 to 0.22)<o:p></o:p></span></p>
  </td>
  <td valign=3Dtop style=3D'padding:.75pt .75pt .75pt .75pt;border:padding: =
0cm'
  data-original-border=3D"border: none" data-original-padding=3D" padding: 0=
cm"
  id=3Dc3c9856d-3486-464e-931e-92523c95c221
  data-old-attributes=3D"&quot;align&quot;:&quot;undefined&quot;;&quot;valig=
n&quot;:&quot;top&quot;;&quot;data-col-index&quot;:&quot;7&quot;"
  data-changed-attributes=3D"align,valign,data-col-index" data-col-index=3D7
  data-row-index=3D14>
  <p class=3DMsoNormal style=3D'line-height:21.0pt'
  id=3D722da43b-f88f-4567-9729-164d76b80438
  data-old-attributes=3D"&quot;align&quot;:&quot;undefined&quot;;"
  data-changed-attributes=3Dalign><span data-cid=3D559935b4-9abd-46ec-ad68-0=
87f034473c9
  title=3D"changed from '&amp;lt;' to '&amp;lt;'" data-track-detail=3D""
  data-tag-desc=3D"VAR,OPR,VAL,OPRS,VALS,UNT" data-tag-type=3DOPR data-offse=
t=3D0
  data-match=3D"&amp;lt;.001" data-replace=3D"&lt;" data-pattern=3D"&lt;"
  data-tag-index=3D"93_1" data-function=3DaddTrackChanges data-time=3D"" dat=
a-username=3D""
  data-userid=3D"" id=3D559935b4-9abd-46ec-ad68-087f034473c9><span
  class=3Djrnlpatterns><span style=3D'font-size:11.5pt;color:#3E3D40'>&lt;<s=
pan
  data-cid=3Dcda9a8b5-e77c-4805-a297-4908421263f1
  title=3D"changed from '.001' to '.001'" data-track-detail=3D"" data-tag-de=
sc=3D"VAR,OPR,VAL,OPRS,VALS,UNT"
  data-tag-type=3DVAL data-offset=3D1 data-match=3D"&amp;lt;.001" data-repla=
ce=3D.001
  data-pattern=3D"$3" data-tag-index=3D"93_1" data-function=3DaddTrackChange=
s
  data-time=3D"" data-username=3D"" data-userid=3D""
  id=3Dcda9a8b5-e77c-4805-a297-4908421263f1></span></span><span
  class=3Djrnlpatterns><span style=3D'font-size:11.5pt'>.001</span></span></=
span></span><span
  style=3D'font-size:11.5pt;color:#3E3D40'><o:p></o:p></span></p>
  </td>
 </tr>
 <tr style=3D'mso-yfti-irow:16;mso-yfti-lastrow:yes'
  id=3D9955116e-2d00-465b-8c45-9301244241e8>
  <td valign=3Dtop style=3D'border:none;border-right:solid windowtext 1.0pt;
  mso-border-right-alt:solid windowtext .5pt;padding:.75pt .75pt .75pt .75pt=
;
  border-top:border-bottom: 1.00pt solid #000000 border-left: none border-ri=
ght: 1.00pt solid #000000 padding-top: 0cm padding-bottom: 0.18cm padding-le=
ft: 0cm padding-right: 0.18cm'
  data-original-border=3D"border-top: none border-bottom: 1.00pt solid #0000=
00 border-left: none border-right: 1.00pt solid #000000"
  data-original-padding=3D" padding-top: 0cm padding-bottom: 0.18cm padding-=
left: 0cm padding-right: 0.18cm"
  id=3D69c4a4a9-8e59-4337-b951-b07762b8b7f3
  data-old-attributes=3D"&quot;valign&quot;:&quot;undefined&quot;;&quot;data=
-col-index&quot;:&quot;1&quot;"
  data-changed-attributes=3D"valign,data-col-index" data-col-index=3D1
  data-row-index=3D15>
  <p class=3DMsoNormal style=3D'line-height:21.0pt'
  id=3Dc05fe4ab-8ec3-47dc-9bf1-2b9ca546e6d2><span style=3D'font-size:11.5pt;
  color:#3E3D40'>Int<sup><o:p></o:p></sup></span></p>
  </td>
  <td valign=3Dtop style=3D'border:none;mso-border-left-alt:solid windowtext=
 .5pt;
  padding:.75pt .75pt .75pt .75pt;border-top:border-bottom: 1.00pt solid #00=
0000 border-left: 1.00pt solid #000000 border-right: none padding-top: 0cm p=
adding-bottom: 0.18cm padding-left: 0.18cm padding-right: 0cm'
  data-original-border=3D"border-top: none border-bottom: 1.00pt solid #0000=
00 border-left: 1.00pt solid #000000 border-right: none"
  data-original-padding=3D" padding-top: 0cm padding-bottom: 0.18cm padding-=
left: 0.18cm padding-right: 0cm"
  id=3Dd7a46eaf-83ba-4f70-a14c-8ec7955ce592
  data-old-attributes=3D"&quot;align&quot;:&quot;undefined&quot;;&quot;valig=
n&quot;:&quot;top&quot;;&quot;data-col-index&quot;:&quot;2&quot;"
  data-changed-attributes=3D"align,valign,data-col-index" data-col-index=3D2
  data-row-index=3D15>
  <p class=3DMsoNormal style=3D'line-height:21.0pt'
  id=3D911bb321-44d4-411a-aee2-22dd1f1ff9d6
  data-old-attributes=3D"&quot;align&quot;:&quot;undefined&quot;;"
  data-changed-attributes=3Dalign><span style=3D'font-size:11.5pt;color:#3E3=
D40'>.07
  (<span class=3Djrnlpatterns><span data-cid=3D94996a56-ca76-4d26-af12-638ed=
e9a1ae7
  title=3DHYPTOMIN data-track-detail=3D"" data-tag-desc=3D"HYPTOMIN,VAL" dat=
a-tag-type=3DHYPTOMIN
  data-offset=3D0 data-match=3D-.01 data-replace=3D"&#8722;" data-pattern=
=3D"&#8722;"
  data-tag-index=3D"96_1" data-time=3D"" data-username=3D"" data-userid=3D""
  id=3D94996a56-ca76-4d26-af12-638ede9a1ae7>&#8722;0.01</span></span>&nbsp;t=
o
  0.16)<o:p></o:p></span></p>
  </td>
  <td valign=3Dtop style=3D'border:none;border-right:solid windowtext 1.0pt;
  mso-border-right-alt:solid windowtext .5pt;padding:.75pt .75pt .75pt .75pt=
;
  border-top:border-bottom: 1.00pt solid #000000 border-left: none border-ri=
ght: 1.00pt solid #000000 padding-top: 0cm padding-bottom: 0.18cm padding-le=
ft: 0cm padding-right: 0.18cm'
  data-original-border=3D"border-top: none border-bottom: 1.00pt solid #0000=
00 border-left: none border-right: 1.00pt solid #000000"
  data-original-padding=3D" padding-top: 0cm padding-bottom: 0.18cm padding-=
left: 0cm padding-right: 0.18cm"
  id=3D28c65869-1a2e-40d0-bf51-e08e8382695b
  data-old-attributes=3D"&quot;align&quot;:&quot;undefined&quot;;&quot;valig=
n&quot;:&quot;top&quot;;&quot;data-col-index&quot;:&quot;4&quot;"
  data-changed-attributes=3D"align,valign,data-col-index" data-col-index=3D4
  data-row-index=3D15>
  <p class=3DMsoNormal style=3D'line-height:21.0pt'
  id=3D965331c6-e364-4566-acb9-9517302d34f5
  data-old-attributes=3D"&quot;align&quot;:&quot;undefined&quot;;"
  data-changed-attributes=3Dalign><span style=3D'font-size:11.5pt;color:#3E3=
D40'>.096<o:p></o:p></span></p>
  </td>
  <td valign=3Dtop style=3D'border:none;mso-border-left-alt:solid windowtext=
 .5pt;
  padding:.75pt .75pt .75pt .75pt;border-top:border-bottom: 1.00pt solid #00=
0000 border-left: 1.00pt solid #000000 border-right: none padding-top: 0cm p=
adding-bottom: 0.18cm padding-left: 0.18cm padding-right: 0cm'
  data-original-border=3D"border-top: none border-bottom: 1.00pt solid #0000=
00 border-left: 1.00pt solid #000000 border-right: none"
  data-original-padding=3D" padding-top: 0cm padding-bottom: 0.18cm padding-=
left: 0.18cm padding-right: 0cm"
  id=3D34a8bd16-a82d-425b-ad46-559f62bb59c9
  data-old-attributes=3D"&quot;align&quot;:&quot;undefined&quot;;&quot;valig=
n&quot;:&quot;top&quot;;&quot;data-col-index&quot;:&quot;5&quot;"
  data-changed-attributes=3D"align,valign,data-col-index" data-col-index=3D5
  data-row-index=3D15>
  <p class=3DMsoNormal style=3D'line-height:21.0pt'
  id=3D40acd5e0-f84f-4f82-b605-88d62a888ef9
  data-old-attributes=3D"&quot;align&quot;:&quot;undefined&quot;;"
  data-changed-attributes=3Dalign><span style=3D'font-size:11.5pt;color:#3E3=
D40'>.01
  (<span class=3Djrnlpatterns><span data-cid=3D78f7219c-4b6b-489c-84e3-77358=
be2822f
  title=3DHYPTOMIN data-track-detail=3D"" data-tag-desc=3D"HYPTOMIN,VAL" dat=
a-tag-type=3DHYPTOMIN
  data-offset=3D0 data-match=3D-.07 data-replace=3D"&#8722;" data-pattern=
=3D"&#8722;"
  data-tag-index=3D"99_1" data-time=3D"" data-username=3D"" data-userid=3D""
  id=3D78f7219c-4b6b-489c-84e3-77358be2822f>&#8722;0.07</span></span> to 0.0=
9)<o:p></o:p></span></p>
  </td>
  <td valign=3Dtop style=3D'padding:.75pt .75pt .75pt .75pt;border-top:borde=
r-bottom: 1.00pt solid #000000 border-left: none border-right: none padding-=
top: 0cm padding-bottom: 0.18cm padding-left: 0cm padding-right: 0cm'
  data-original-border=3D"border-top: none border-bottom: 1.00pt solid #0000=
00 border-left: none border-right: none"
  data-original-padding=3D" padding-top: 0cm padding-bottom: 0.18cm padding-=
left: 0cm padding-right: 0cm"
  id=3D993646fe-b7ca-46d5-9930-cc5ea0942437
  data-old-attributes=3D"&quot;align&quot;:&quot;undefined&quot;;&quot;valig=
n&quot;:&quot;top&quot;;&quot;data-col-index&quot;:&quot;7&quot;"
  data-changed-attributes=3D"align,valign,data-col-index" data-col-index=3D7
  data-row-index=3D15>
  <p class=3DMsoNormal style=3D'line-height:21.0pt'
  id=3D7d99ef39-01dd-4732-b469-ac65e3b352d9
  data-old-attributes=3D"&quot;align&quot;:&quot;undefined&quot;;"
  data-changed-attributes=3Dalign><span style=3D'font-size:11.5pt;color:#3E3=
D40'>.72<o:p></o:p></span></p>
  </td>
 </tr>
</table>

<p class=3DMsoNormal style=3D'margin-bottom:7.5pt;line-height:21.0pt;backgro=
und:
#EFEFEF'><b><span lang=3DEN-IN style=3D'font-size:11.5pt;color:#3E3D40;mso-a=
nsi-language:
EN-IN'>Notes: </span></b><span id=3Dcd65ae3a-fa4a-4417-9a57-eb8a8c3d47af><sp=
an
class=3Djrnlfnlabel><sup id=3Da01f00a2-101d-410e-afc0-caf51fdccf54><span
lang=3DEN-IN style=3D'font-size:11.5pt;color:#3E3D40;mso-ansi-language:EN-IN=
'>a</span></sup></span><span
lang=3DEN-IN style=3D'font-size:11.5pt;color:#3E3D40;mso-ansi-language:EN-IN=
'>OR</span>:
odds ratio. <sup>b</sup></span><span style=3D'font-size:11.5pt;font-family:"=
Cambria Math",serif;
mso-bidi-font-family:"Cambria Math";color:#3E3D40'>&#120573;: standardized
parameter estimate. <sup>c</sup>Int: interaction term.</span><span lang=3DEN=
-IN
style=3D'font-size:11.5pt;color:#3E3D40;mso-ansi-language:EN-IN'><o:p></o:p>=
</span></p>

<p class=3DMsoNormal><span lang=3DEN-IN style=3D'mso-ansi-language:EN-IN'><o=
:p>&nbsp;</o:p></span></p>

</div>

</body>

</html>

------=_NextPart_01DC8547.A563DDF0
Content-Location: file:///C:/F5732649/be22fcf6-9600-4f29-947d-d7a289a5ef96(1).fld/themedata.thmx
Content-Transfer-Encoding: base64
Content-Type: application/vnd.ms-officetheme

UEsDBBQABgAIAAAAIQDp3g+//wAAABwCAAATAAAAW0NvbnRlbnRfVHlwZXNdLnhtbKyRy07DMBBF
90j8g+UtSpyyQAgl6YLHjseifMDImSQWydiyp1X790zSVEKoIBZsLNkz954743K9Hwe1w5icp0qv
8kIrJOsbR12l3zdP2a1WiYEaGDxhpQ+Y9Lq+vCg3h4BJiZpSpXvmcGdMsj2OkHIfkKTS+jgCyzV2
JoD9gA7NdVHcGOuJkTjjyUPX5QO2sB1YPe7l+Zgk4pC0uj82TqxKQwiDs8CS1Oyo+UbJFkIuyrkn
9S6kK4mhzVnCVPkZsOheZTXRNajeIPILjBLDsAyJX89nIBkt5r87nons29ZZbLzdjrKOfDZezE7B
/xRg9T/oE9PMf1t/AgAA//8DAFBLAwQUAAYACAAAACEApdan58AAAAA2AQAACwAAAF9yZWxzLy5y
ZWxzhI/PasMwDIfvhb2D0X1R0sMYJXYvpZBDL6N9AOEof2giG9sb69tPxwYKuwiEpO/3qT3+rov5
4ZTnIBaaqgbD4kM/y2jhdj2/f4LJhaSnJQhbeHCGo3vbtV+8UNGjPM0xG6VItjCVEg+I2U+8Uq5C
ZNHJENJKRds0YiR/p5FxX9cfmJ4Z4DZM0/UWUtc3YK6PqMn/s8MwzJ5PwX+vLOVFBG43lExp5GKh
qC/jU72QqGWq1B7Qtbj51v0BAAD//wMAUEsDBBQABgAIAAAAIQBreZYWgwAAAIoAAAAcAAAAdGhl
bWUvdGhlbWUvdGhlbWVNYW5hZ2VyLnhtbAzMTQrDIBBA4X2hd5DZN2O7KEVissuuu/YAQ5waQceg
0p/b1+XjgzfO3xTVm0sNWSycBw2KZc0uiLfwfCynG6jaSBzFLGzhxxXm6XgYybSNE99JyHNRfSPV
kIWttd0g1rUr1SHvLN1euSRqPYtHV+jT9yniResrJgoCOP0BAAD//wMAUEsDBBQABgAIAAAAIQAw
3UMpqAYAAKQbAAAWAAAAdGhlbWUvdGhlbWUvdGhlbWUxLnhtbOxZT2/bNhS/D9h3IHRvYyd2Ggd1
itixmy1NG8Ruhx5piZbYUKJA0kl9G9rjgAHDumGHFdhth2FbgRbYpfs02TpsHdCvsEdSksVYXpI2
2IqtPiQS+eP7/x4fqavX7scMHRIhKU/aXv1yzUMk8XlAk7Dt3R72L615SCqcBJjxhLS9KZHetY33
37uK11VEYoJgfSLXcduLlErXl5akD8NYXuYpSWBuzEWMFbyKcCkQ+AjoxmxpuVZbXYoxTTyU4BjI
3hqPqU/QUJP0NnLiPQaviZJ6wGdioEkTZ4XBBgd1jZBT2WUCHWLW9oBPwI+G5L7yEMNSwUTbq5mf
t7RxdQmvZ4uYWrC2tK5vftm6bEFwsGx4inBUMK33G60rWwV9A2BqHtfr9bq9ekHPALDvg6ZWljLN
Rn+t3slplkD2cZ52t9asNVx8if7KnMytTqfTbGWyWKIGZB8bc/i12mpjc9nBG5DFN+fwjc5mt7vq
4A3I4lfn8P0rrdWGizegiNHkYA6tHdrvZ9QLyJiz7Ur4GsDXahl8hoJoKKJLsxjzRC2KtRjf46IP
AA1kWNEEqWlKxtiHKO7ieCQo1gzwOsGlGTvky7khzQtJX9BUtb0PUwwZMaP36vn3r54/RccPnh0/
+On44cPjBz9aQs6qbZyE5VUvv/3sz8cfoz+efvPy0RfVeFnG//rDJ7/8/Hk1ENJnJs6LL5/89uzJ
i68+/f27RxXwTYFHZfiQxkSim+QI7fMYFDNWcSUnI3G+FcMI0/KKzSSUOMGaSwX9nooc9M0pZpl3
HDk6xLXgHQHlowp4fXLPEXgQiYmiFZx3otgB7nLOOlxUWmFH8yqZeThJwmrmYlLG7WN8WMW7ixPH
v71JCnUzD0tH8W5EHDH3GE4UDklCFNJz/ICQCu3uUurYdZf6gks+VuguRR1MK00ypCMnmmaLtmkM
fplW6Qz+dmyzewd1OKvSeoscukjICswqhB8S5pjxOp4oHFeRHOKYlQ1+A6uoSsjBVPhlXE8q8HRI
GEe9gEhZteaWAH1LTt/BULEq3b7LprGLFIoeVNG8gTkvI7f4QTfCcVqFHdAkKmM/kAcQohjtcVUF
3+Vuhuh38ANOFrr7DiWOu0+vBrdp6Ig0CxA9MxEVvrxOuBO/gykbY2JKDRR1p1bHNPm7ws0oVG7L
4eIKN5TKF18/rpD7bS3Zm7B7VeXM9olCvQh3sjx3uQjo21+dt/Ak2SOQEPNb1Lvi/K44e//54rwo
ny++JM+qMBRo3YvYRtu03fHCrntMGRuoKSM3pGm8Jew9QR8G9Tpz4iTFKSyN4FFnMjBwcKHAZg0S
XH1EVTSIcApNe93TREKZkQ4lSrmEw6IZrqSt8dD4K3vUbOpDiK0cEqtdHtjhFT2cnzUKMkaq0Bxo
c0YrmsBZma1cyYiCbq/DrK6FOjO3uhHNFEWHW6GyNrE5lIPJC9VgsLAmNDUIWiGw8iqc+TVrOOxg
RgJtd+uj3C3GCxfpIhnhgGQ+0nrP+6hunJTHypwiWg8bDPrgeIrVStxamuwbcDuLk8rsGgvY5d57
Ey/lETzzElA7mY4sKScnS9BR22s1l5se8nHa9sZwTobHOAWvS91HYhbCZZOvhA37U5PZZPnMm61c
MTcJ6nD1Ye0+p7BTB1Ih1RaWkQ0NM5WFAEs0Jyv/chPMelEKVFSjs0mxsgbB8K9JAXZ0XUvGY+Kr
srNLI9p29jUrpXyiiBhEwREasYnYx+B+HaqgT0AlXHeYiqBf4G5OW9tMucU5S7ryjZjB2XHM0ghn
5VanaJ7JFm4KUiGDeSuJB7pVym6UO78qJuUvSJVyGP/PVNH7Cdw+rATaAz5cDQuMdKa0PS5UxKEK
pRH1+wIaB1M7IFrgfhemIajggtr8F+RQ/7c5Z2mYtIZDpNqnIRIU9iMVCUL2oCyZ6DuFWD3buyxJ
lhEyEVUSV6ZW7BE5JGyoa+Cq3ts9FEGom2qSlQGDOxl/7nuWQaNQNznlfHMqWbH32hz4pzsfm8yg
lFuHTUOT278QsWgPZruqXW+W53tvWRE9MWuzGnlWALPSVtDK0v41RTjnVmsr1pzGy81cOPDivMYw
WDREKdwhIf0H9j8qfGa/dugNdcj3obYi+HihiUHYQFRfso0H0gXSDo6gcbKDNpg0KWvarHXSVss3
6wvudAu+J4ytJTuLv89p7KI5c9k5uXiRxs4s7Njaji00NXj2ZIrC0Dg/yBjHmM9k5S9ZfHQPHL0F
3wwmTEkTTPCdSmDooQcmDyD5LUezdOMvAAAA//8DAFBLAwQUAAYACAAAACEADdGQn7YAAAAbAQAA
JwAAAHRoZW1lL3RoZW1lL19yZWxzL3RoZW1lTWFuYWdlci54bWwucmVsc4SPTQrCMBSE94J3CG9v
07oQkSbdiNCt1AOE5DUNNj8kUeztDa4sCC6HYb6ZabuXnckTYzLeMWiqGgg66ZVxmsFtuOyOQFIW
TonZO2SwYIKObzftFWeRSyhNJiRSKC4xmHIOJ0qTnNCKVPmArjijj1bkIqOmQci70Ej3dX2g8ZsB
fMUkvWIQe9UAGZZQmv+z/TgaiWcvHxZd/lFBc9mFBSiixszgI5uqTATKW7q6xN8AAAD//wMAUEsB
Ai0AFAAGAAgAAAAhAOneD7//AAAAHAIAABMAAAAAAAAAAAAAAAAAAAAAAFtDb250ZW50X1R5cGVz
XS54bWxQSwECLQAUAAYACAAAACEApdan58AAAAA2AQAACwAAAAAAAAAAAAAAAAAwAQAAX3JlbHMv
LnJlbHNQSwECLQAUAAYACAAAACEAa3mWFoMAAACKAAAAHAAAAAAAAAAAAAAAAAAZAgAAdGhlbWUv
dGhlbWUvdGhlbWVNYW5hZ2VyLnhtbFBLAQItABQABgAIAAAAIQAw3UMpqAYAAKQbAAAWAAAAAAAA
AAAAAAAAANYCAAB0aGVtZS90aGVtZS90aGVtZTEueG1sUEsBAi0AFAAGAAgAAAAhAA3RkJ+2AAAA
GwEAACcAAAAAAAAAAAAAAAAAsgkAAHRoZW1lL3RoZW1lL19yZWxzL3RoZW1lTWFuYWdlci54bWwu
cmVsc1BLBQYAAAAABQAFAF0BAACtCgAAAAA=

------=_NextPart_01DC8547.A563DDF0
Content-Location: file:///C:/F5732649/be22fcf6-9600-4f29-947d-d7a289a5ef96(1).fld/colorschememapping.xml
Content-Transfer-Encoding: quoted-printable
Content-Type: text/xml

<?xml version=3D"1.0" encoding=3D"UTF-8" standalone=3D"yes"?>
<a:clrMap xmlns:a=3D"http://schemas.openxmlformats.org/drawingml/2006/main" =
bg1=3D"lt1" tx1=3D"dk1" bg2=3D"lt2" tx2=3D"dk2" accent1=3D"accent1" accent2=
=3D"accent2" accent3=3D"accent3" accent4=3D"accent4" accent5=3D"accent5" acc=
ent6=3D"accent6" hlink=3D"hlink" folHlink=3D"folHlink"/>
------=_NextPart_01DC8547.A563DDF0
Content-Location: file:///C:/F5732649/be22fcf6-9600-4f29-947d-d7a289a5ef96(1).fld/filelist.xml
Content-Transfer-Encoding: quoted-printable
Content-Type: text/xml; charset="utf-8"

<xml xmlns:o=3D"urn:schemas-microsoft-com:office:office">
 <o:MainFile HRef=3D"../be22fcf6-9600-4f29-947d-d7a289a5ef96(1).htm"/>
 <o:File HRef=3D"themedata.thmx"/>
 <o:File HRef=3D"colorschememapping.xml"/>
 <o:File HRef=3D"filelist.xml"/>
</xml>
------=_NextPart_01DC8547.A563DDF0--
